# Supplementary material for: Behavioural and institutional drivers of green technology adoption: an extended technology acceptance model for sustainability transitions
Source: Front Psychol. 2026 Mar 13;17:1723942. doi: 10.3389/fpsyg.2026.1723942 (PMC13021414; doi:10.3389/fpsyg.2026.1723942)
Supplement: Supplementary file 1 [file Data_Sheet_1.csv]

Authors	Author full names	Author(s) ID	Title	Year	Source title	Cited by	DOI	Link	Affiliations	Authors with affiliations	Abstract	Author Keywords	Index Keywords
Xiaowen, Y.; Jingjing, D.; Biao, W.; Shenzhong, Z.; Yana, W.	Xiaowen, Yang (59158194700); Jingjing, Ding (58767495500); Biao, Wang (59553500500); Shenzhong, Zhang (58664610100); Yana, Wu (59553364400)	59158194700; 58767495500; 59553500500; 58664610100; 59553364400	Design strategies for artificial intelligence based future learning centers in medical universities	2025	BMC Medical Education	0	10.1186/s12909-025-06640-x	https://www.scopus.com/inward/record.uri?eid=2-s2.0-85217698882&doi=10.1186%2Fs12909-025-06640-x&partnerID=40&md5=0f555867434586f9c64a439e7d6ba370	Nanjing Medical University, Nanjing, China; Nanjing Medical University, Nanjing, China; Nanjing Medical University, Nanjing, China	Xiaowen, Yang, Nanjing Medical University, Nanjing, China; Jingjing, Ding, Nanjing Medical University, Nanjing, China; Biao, Wang, Nanjing Medical University, Nanjing, China; Shenzhong, Zhang, Nanjing Medical University, Nanjing, China; Yana, Wu, Nanjing Medical University, Nanjing, China	Background: This study explores the acceptance of artificial intelligence(AI) tools in medical students and its influencing factors, thus providing theoretical basis and practical guidance for the construction of future learning centers in medical universities. Methods: This study comprehensively applied the unified theory of acceptance and use of technology(UTAUT), expectancy confirmation theory…	Artificial intelligence; Expectancy confirmation theory (ECT); Future learning center; Innovation diffusion theory (IDT); Medical universities; Unified theory of acceptance and use of technology(UTAUT)	article; artificial intelligence; diffusion of innovation; expectancy; female; human; learning; medical student; structural equation modeling; behavior; male; psychology; young adult; Artificial Intelligence; Female; Humans; Intention; Learning; Male; Students, Medical; Young Adult
Herreras Martínez, S.; Mesman, J.; Møller Sneum, D.M.; Holstenkamp, L.; Harmsen, R.; Menkveld, M.; Akerboom, S.; Faaij, A.	Herreras Martínez, Sara (55838676500); Mesman, Justus (59551003200); Møller Sneum, Daniel Moller (57200686921); Holstenkamp, Lars (56536883000); Harmsen, Robert (37070555000); Menkveld, Marijke (57210248024); Akerboom, Sanne (57214076685); Faaij, André P.C. (6701681600)	55838676500; 59551003200; 57200686921; 56536883000; 37070555000; 57210248024; 57214076685; 6701681600	From consumers to pioneers: insights from thermal energy communities in Denmark, Germany and the Netherlands	2025	Energy, Sustainability and Society	4	10.1186/s13705-024-00499-4	https://www.scopus.com/inward/record.uri?eid=2-s2.0-85217517263&doi=10.1186%2Fs13705-024-00499-4&partnerID=40&md5=550f476198f174aec9920fc8989ed1a6	Copernicus Institute of Sustainable Development, Utrecht, Netherlands; Municipality of The Hague, The Hague, Netherlands; Lunds Universitet, Lund, Sweden; Technical University, Lyngby, Nigeria; Leuphana Universität Lüneburg, Luneburg, Germany; ECOLOG, Lüneburg, Germany; Nederlandse Organisatie voor toegepast natuurwetenschappelijk onderzoek- TNO, The Hague, Netherlands	Herreras Martínez, Sara, Copernicus Institute of Sustainable Development, Utrecht, Netherlands; Mesman, Justus, Department of Urban Development, Municipality of The Hague, The Hague, Netherlands; Møller Sneum, Daniel Moller, Lunds Universitet, Lund, Sweden, Department of Technology, Technical University, Lyngby, Nigeria; Holstenkamp, Lars, Institute of Sustainability Governance, Leuphana Universi…	Background: While energy communities working on electricity provision have been extensively studied, thermal energy communities (TECs) focusing on bringing district heating (DH) systems to decarbonise heat systems in buildings have been relatively under-researched. This study addresses this gap by presenting the first comprehensive examination of key factors influencing the emergence and developm…		Diesel engines; Waste heat; Comprehensive examination; Decarbonisation; Denmark; District heating system; Energy; Heat systems; In-buildings; Key factors; Netherlands; Thermal; Cost effectiveness; analytical framework; cost analysis; electricity generation; literature review; pioneer species; socioeconomic conditions; stakeholder; thermal power; Germany
Buehler, D.; Luethi, L.; Rousseau, D.P.L.; Aubert, A.H.; Bozzola, M.	Buehler, Devi (56707624100); Luethi, Laila (60110170000); Rousseau, Diederik P.L. (14034699000); Aubert, Alice Helene (55523952700); Bozzola, Martina (55980168300)	56707624100; 60110170000; 14034699000; 55523952700; 55980168300	Drivers for the adoption of circular water systems at the building level in a high-income context	2025	Water Research X	0	10.1016/j.wroa.2025.100416	https://www.scopus.com/inward/record.uri?eid=2-s2.0-105016788347&doi=10.1016%2Fj.wroa.2025.100416&partnerID=40&md5=7487fa1e77b993c465e05026b6a14638	ZHAW Zurich University of Applied Sciences, Winterthur, Switzerland; Universiteit Gent, Ghent, Belgium; Forschungsinstitut für biologischen Landbau, Frick, Switzerland; Queen's University Belfast, Belfast, United Kingdom	Buehler, Devi, Institute of Natural Resource Sciences, ZHAW Zurich University of Applied Sciences, Winterthur, Switzerland, Department of Green Chemistry and Technology, Universiteit Gent, Ghent, Belgium; Luethi, Laila, Institute of Natural Resource Sciences, ZHAW Zurich University of Applied Sciences, Winterthur, Switzerland; Rousseau, Diederik P.L., Department of Green Chemistry and Technology,…	Circular water systems at the building level offer potential for sustainable water management. Yet, user acceptance and willingness to pay (WTP) challenge their adoption. This study explores factors shaping acceptance and WTP by surveying 496 respondents on attitudes toward circular water systems and maintenance preferences. In addition, 76 visitors to the KREIS-Haus, a living lab in Switzerland,…	Building-level water reuse; Circular water systems; User acceptance; Willingness to pay	Behavioral research; Buildings; Composting; Economics; Maintenance; Sustainable development; Waste treatment; Water conservation; Water treatment; Building levels; Building-level water reuse; Circular water system; Living lab; Sustainable water management; Switzerland; Users' acceptance; Water reuse; Water system; Willingness to pay; Potable water; drinking water; rain; water; building; hygiene; …
Mangiò, F.; Pedeliento, G.; Wassler, P.; Williams, N.	Mangiò, Federico (57224403824); Pedeliento, Giuseppe (56038740700); Wassler, Philipp (56270707800); Williams, Nigel L. (55232599000)	57224403824; 56038740700; 56270707800; 55232599000	Discursively negotiating AI: A social representation theory approach to LLM-based chatbots	2025	Technological Forecasting and Social Change	0	10.1016/j.techfore.2025.124352	https://www.scopus.com/inward/record.uri?eid=2-s2.0-105016679829&doi=10.1016%2Fj.techfore.2025.124352&partnerID=40&md5=2d0111deb2dbaf71c7bca7f54e894b91	Università degli Studi di Bergamo, Bergamo, Italy; University of Portsmouth, Portsmouth, United Kingdom	Mangiò, Federico, Università degli Studi di Bergamo, Bergamo, Italy; Pedeliento, Giuseppe, Università degli Studi di Bergamo, Bergamo, Italy; Wassler, Philipp, Università degli Studi di Bergamo, Bergamo, Italy; Williams, Nigel L., University of Portsmouth, Portsmouth, United Kingdom	To date, users have not merely interacted with large language model (LLM)-based chatbots. Notably, they collectively discussed about them, flooding the online information ecosystem with a sheer volume of social media posts about LLM-based chatbots. Despite research on users' reception of this equivocal technology is on the rise, it is mainly rooted in positivist and functionalist paradigms, leavi…	Chatbots; Large-language-models; Social representation theory; Technology acceptance; Text-mining	Artificial intelligence; Computation theory; Data mining; Online systems; Social networking (online); Chatbots; Language model; Large-language-model; Model-based OPC; Representation theory; Social media; Social representation theory; Social representations; Technology acceptance; Text-mining; artificial intelligence; information and communication technology; policy making; service provision; soci…
Chittaro, L.	Chittaro, Luca (7004119007)	7004119007	Yoga in augmented reality: comparison of a 3D experience versus traditional video of a lesson	2025	Virtual Reality	0	10.1007/s10055-025-01231-z	https://www.scopus.com/inward/record.uri?eid=2-s2.0-105016456017&doi=10.1007%2Fs10055-025-01231-z&partnerID=40&md5=59f4c68e5085df9ccac19b074c787b22	Università degli Studi di Udine, Udine, Italy	Chittaro, Luca, Department of Mathematics, Università degli Studi di Udine, Udine, Italy	A growing body of research supports the health benefits of yoga for the general population, as well as its role as a complementary therapy for various physical and mental health conditions. Despite these benefits, many individuals find it difficult to regularly attend in-person yoga classes due to factors like geographical location, physical and/or mental health status, work schedules, or persona…	Augmented reality; Digital workout; User experience; User study; Virtual instructor; Yoga	Behavioral research; User experience; User interfaces; Virtual reality; 3d experiences; Digital workout; Growing bodies; Health benefits; Mental health; Research support; User study; Users' experiences; Virtual instructors; Yoga; Augmented reality
Wang, J.; Lian, X.; Qi, X.	Wang, Juying (60056421800); Lian, Xuelei (60055953200); Qi, Xin (57204968576)	60056421800; 60055953200; 57204968576	Understanding consumers’ willingness to accept digital exhibitions in the metaverse: evidence from China	2025	Humanities and Social Sciences Communications	0	10.1057/s41599-025-05681-3	https://www.scopus.com/inward/record.uri?eid=2-s2.0-105014884485&doi=10.1057%2Fs41599-025-05681-3&partnerID=40&md5=102db51f52fc221f57319f232b919063	Ocean University of China, Qingdao, China	Wang, Juying, Management College, Ocean University of China, Qingdao, China; Lian, Xuelei, Management College, Ocean University of China, Qingdao, China; Qi, Xin, Management College, Ocean University of China, Qingdao, China	The metaverse is reshaping the digital commerce landscape, with digital exhibitions emerging as a novel form of marketing engagement. Despite growing academic interest in immersive technologies, existing research has largely focused on general consumer interactions within virtual environments, with limited attention to context-specific applications such as digital exhibitions. This study addresse…
Keller, T.; Guggemos, J.; Warwas, J.	Keller, Thomas (59236964300); Guggemos, Josef (57200695415); Warwas, Julia (33068459800)	59236964300; 57200695415; 33068459800	Digital educational escape rooms as a novel approach to cybersecurity education: An empirical study on learner perceptions of usefulness and usability	2025	Computers in Human Behavior Reports	0	10.1016/j.chbr.2025.100785	https://www.scopus.com/inward/record.uri?eid=2-s2.0-105013878670&doi=10.1016%2Fj.chbr.2025.100785&partnerID=40&md5=f25d498f3a1b01f93c5ed00cbe69d1aa	Universität Hohenheim, Stuttgart, Germany; University of Education Schwäbisch Gmünd, Schwabisch Gmund, Germany	Keller, Thomas, Department of Education, Universität Hohenheim, Stuttgart, Germany; Guggemos, Josef, Department of Vocational Education and Training, University of Education Schwäbisch Gmünd, Schwabisch Gmund, Germany; Warwas, Julia, Department of Education, Universität Hohenheim, Stuttgart, Germany	With the increasing number and severity of cybersecurity incidents, programs for security education, training, and awareness (SETA) have become essential components of organizational and educational strategies to promote information-secure behavior at the workplace. While traditional training is often perceived as uninspiring and tedious, digital educational escape rooms (DEERs) are a promising t…	Cybersecurity; Digital educational escape rooms; Gamification; Technology acceptance; Vocational education
Cerjak, M.; Medici, M.; Faletar, I.; Sundeep, J.V.; Canavari, M.	Cerjak, Marija (8226059400); Medici, Marco (55801265200); Faletar, Ivica (56850370900); Sundeep, Jada Venkata (60056295500); Canavari, Maurizio (12244213400)	8226059400; 55801265200; 56850370900; 60056295500; 12244213400	Adoption of mobile-based agricultural extension services: evidence from South India	2025	Journal of Rural Studies	0	10.1016/j.jrurstud.2025.103851	https://www.scopus.com/inward/record.uri?eid=2-s2.0-105013793910&doi=10.1016%2Fj.jrurstud.2025.103851&partnerID=40&md5=a8a1743644532bac0f0a66954d6b98a6	University of Zagreb, Faculty of Agriculture, Zagreb, Croatia; UniLaSalle, Beauvais, France; Alma Mater Studiorum Università di Bologna, Bologna, Italy	Cerjak, Marija, University of Zagreb, Faculty of Agriculture, Zagreb, Croatia; Medici, Marco, UniLaSalle, Beauvais, France; Faletar, Ivica, University of Zagreb, Faculty of Agriculture, Zagreb, Croatia; Sundeep, Jada Venkata, Department of Agricultural and Food Sciences, Alma Mater Studiorum Università di Bologna, Bologna, Italy; Canavari, Maurizio, Department of Agricultural and Food Sciences, A…	Mobile-based agricultural extension services (MAES) have emerged as vital tools in disseminating farming knowledge, particularly in remote areas, offering real-time advice on crop management and weather forecasts. However, barriers such as digital literacy, language diversity, and scepticism towards technology adoption persist. This study examines farmers' adoption of MAES, using survey data coll…	Attitudes; Digital literacy; Intention to use; Technology transfer; Technology uptake	agricultural extension; farmers attitude; language; literacy; technology adoption; technology transfer; India; Karnataka
Martínez-Buelvas, L.; Rakotonirainy, A.; Grant-Smith, D.; Haque, M.M.; Oviedo-Trespalacios, O.	Martínez-Buelvas, Laura Patricia (57039103600); Rakotonirainy, Andry (55945030200); Grant-Smith, Deanna Chantal Cristina (54420128200); Haque, Md Mazharul (57202600056); Oviedo-Trespalacios, Oscar (56331561100)	57039103600; 55945030200; 54420128200; 57202600056; 56331561100	Public perceptions and support for policies enhancing safety and justice in connected and automated vehicles and vulnerable road users interactions	2025	Case Studies on Transport Policy	0	10.1016/j.cstp.2025.101571	https://www.scopus.com/inward/record.uri?eid=2-s2.0-105013636005&doi=10.1016%2Fj.cstp.2025.101571&partnerID=40&md5=968163dce8ce5cad8b84f1ec1cddfffb	Centre for Accident Research and Road Safety – Queensland, Brisbane, Australia; University of the Sunshine Coast, Sippy Downs, Australia; Queensland University of Technology, Brisbane, Australia; Faculteit Techniek, Bestuur en Management, TU Delft, Delft, Netherlands	Martínez-Buelvas, Laura Patricia, Centre for Accident Research and Road Safety – Queensland, Brisbane, Australia; Rakotonirainy, Andry, Centre for Accident Research and Road Safety – Queensland, Brisbane, Australia; Grant-Smith, Deanna Chantal Cristina, School of Business and Creative Industries, University of the Sunshine Coast, Sippy Downs, Australia; Haque, Md Mazharul, School of Civil and Env…	Despite the anticipated benefits, the rollout of Connected and Automated Vehicles (CAVs) is likely to encounter numerous challenges, including public readiness to adopt and coexist with these vehicles. This study utilised a cross-sectional survey of 384 Australian residents aged 18 to 82 (M = 42.93, SD = 15.48) to assess public perceptions and support for policies designed to enhance safety and j…	Connected and automated vehicles; Governance; Justice; Policy acceptance; Safety; Transport policy	environmental justice; public attitude; public transport; survey method; transparency; transportation policy
Barati, A.A.; Asadi, A.; Sardar Shahraki, H.; Dehghani Pour, M.; Naroui Rad, M.R.	Barati, Ali Akbar (56467855700); Asadi, A. A. (35304718500); Sardar Shahraki, Hengameh (60054699300); Dehghani Pour, Milad (57194419456); Naroui Rad, Mohammad Reza (35300384100)	56467855700; 35304718500; 60054699300; 57194419456; 35300384100	Farmers’ attitude and intention towards medicinal plants cultivation: experiences from semi-arid areas of Iran	2025	Journal of Arid Environments	0	10.1016/j.jaridenv.2025.105465	https://www.scopus.com/inward/record.uri?eid=2-s2.0-105013634239&doi=10.1016%2Fj.jaridenv.2025.105465&partnerID=40&md5=3d152db4e14de5d56961af0b19783e3c	University of Tehran, Tehran, Iran; University of the Sunshine Coast, Sippy Downs, Australia; AREEO, Zabol, Iran	Barati, Ali Akbar, Department of Agricultural Management and Development, University of Tehran, Tehran, Iran; Asadi, A. A., Department of Agricultural Management and Development, University of Tehran, Tehran, Iran; Sardar Shahraki, Hengameh, Department of Agricultural Management and Development, University of Tehran, Tehran, Iran; Dehghani Pour, Milad, Institute for Cancer Research, University of…	The livelihoods of a considerable portion of the population in arid and semi-arid regions, particularly in rural communities, depends on small-scale agriculture. Despite the growing global demand for medicinal plants (MPs), little is known about the behavioral mechanisms influencing farmers' adoption decisions in challenging environments like Iran. This study fills this gap by extending the Techn…	Agricultural development; Cropping pattern adaptation; Farmers' intention; Structural Equation Modeling (SEM); Technology Acceptance Model (TAM)	adoption behavior; agricultural technology; cultivation; marketing; medicinal plant; public attitude; semiarid region; technology adoption; Iran; Sistan va Baluchestan
Gaber, K.; Rösch, C.; Bieling, C.	Gaber, Kirsten (57224409555); Rösch, Christine (36930161800); Bieling, Claudia (7801357267)	57224409555; 36930161800; 7801357267	Exploring the impact of digitalization on sustainability challenges in German fruit production from the perspectives of stakeholders	2025	Discover Sustainability	0	10.1007/s43621-025-01703-x	https://www.scopus.com/inward/record.uri?eid=2-s2.0-105013028832&doi=10.1007%2Fs43621-025-01703-x&partnerID=40&md5=23ea2dbce5a296d88f03e72a933fcf68	Karlsruher Institut für Technologie, Karlsruhe, Germany; Universität Hohenheim, Stuttgart, Germany	Gaber, Kirsten, Institute for Technology Assessment and Systems Analysis, Karlsruher Institut für Technologie, Karlsruhe, Germany, Societal Transition and Agriculture (430b), Universität Hohenheim, Stuttgart, Germany; Rösch, Christine, Institute for Technology Assessment and Systems Analysis, Karlsruher Institut für Technologie, Karlsruhe, Germany; Bieling, Claudia, Societal Transition and Agricu…	Unique challenges exist in the fruit cultivation sector and, if not considered in the development and application of technologies, this sector is at risk of being left behind in the ongoing digital transformation of agriculture. While understanding perspectives of stakeholders is critical for technology acceptance, their knowledge and views are underrepresented in analyses on the impact of digita…	Agricultural inputs; Biodiversity; Digital technologies; Labour availability; Lake Constance; Societal acceptance	biodiversity; digitization; fruit production; qualitative analysis; stakeholder; supply chain management; sustainability; Bodensee; Germany
Yang, Y.; Song, Z.	Yang, Yichuan (58614695200); Song, Zongyu (57404011900)	58614695200; 57404011900	The public perception and adaptability of laws and regulations of autonomous driving vehicles	2025	Humanities and Social Sciences Communications	0	10.1057/s41599-025-05600-6	https://www.scopus.com/inward/record.uri?eid=2-s2.0-105012384744&doi=10.1057%2Fs41599-025-05600-6&partnerID=40&md5=795af32a4b8f0e327b25dcc9661d15c8	Chongqing University, Chongqing, China	Yang, Yichuan, Chongqing University, Chongqing, China; Song, Zongyu, Chongqing University, Chongqing, China	This study aims to explore the public’s attitude towards the development of autonomous vehicles and their perception of the adaptability of existing laws and regulations, and to analyze the interactive relationship between social acceptance and policy making. The study conducts questionnaire surveys to collect opinions from the public in specific regions, and combines legal text analysis to evalu…
Żywiołek, J.; Wolniak, R.; Grebski, W.W.; Gupta, S.K.	Żywiołek, Justyna (57203872533); Wolniak, Eng R. (57189306467); Grebski, Wiesław Wes (6506982698); Gupta, Shashi Kant (57461623200)	57203872533; 57189306467; 6506982698; 57461623200	City bike systems as an element of building social awareness - The use of resources in a sustainable city	2025	Cities	0	10.1016/j.cities.2025.106312	https://www.scopus.com/inward/record.uri?eid=2-s2.0-105012284584&doi=10.1016%2Fj.cities.2025.106312&partnerID=40&md5=310fc3b3bdc321b9f33784ab258ab8ef	Częstochowa University Of Technology, Czestochowa, Poland; Silesian University of Technology, Gliwice, Poland; Pennsylvania State University, University Park, United States; Eudoxia Research University, New Castle, United States	Żywiołek, Justyna, Częstochowa University Of Technology, Czestochowa, Poland; Wolniak, Eng R., Faculty of Organization and Management, Silesian University of Technology, Gliwice, Poland; Grebski, Wiesław Wes, Pennsylvania State University, University Park, United States; Gupta, Shashi Kant, Eudoxia Research University, New Castle, United States	The city bike system is a promising instrument for promoting sustainable urban mobility through reduced energy consumption and environmental awareness support. This study investigates the environmental, economic, political, social, and technological determinants of the efficiency and user acceptance of bike-sharing systems, with a particular focus on new free-floating models (FFBS). We collected …	Bike-sharing system; Cities; Energy saving; Environmental research; Influencing factors	cycle transport; energy use; environmental issue; environmental research; perception; sustainable development; transportation system; urban area; urban transport
Lin, O.Z.; Štěpanec, L.; Koutroulis, E.; Juchelkova, D.; Aye, H.Y.; de Luna Era, M.; Kheang, P.H.U.N.V.	Lin, Ohn Zin (57216408811); Štěpanec, Libor (6505950530); Koutroulis, Eftichios G. (6602636353); Juchelkova, Dagmar (25228856700); Aye, Hnin Yee (59525264400); de Luna Era, Marlon (60021630700); Kheang, Phun H.U.N.V. (60021983300)	57216408811; 6505950530; 6602636353; 25228856700; 59525264400; 60021630700; 60021983300	Barriers to electric vehicle adoption in ASEAN emerging economies: comparative analysis of Cambodia, Myanmar, and the Philippines	2025	Discover Sustainability	0	10.1007/s43621-025-01637-4	https://www.scopus.com/inward/record.uri?eid=2-s2.0-105012128525&doi=10.1007%2Fs43621-025-01637-4&partnerID=40&md5=3ce716a13a9340054787a0a0a0fb55e1	VSB – Technical University of Ostrava, Ostrava, Czech Republic; Technical University of Crete, Chania, Greece; De La Salle University, Manila, Philippines; Institute of Technology of Cambodia, Phnom Penh, Cambodia	Lin, Ohn Zin, Department of Electronics, VSB – Technical University of Ostrava, Ostrava, Czech Republic; Štěpanec, Libor, Department of Electronics, VSB – Technical University of Ostrava, Ostrava, Czech Republic; Koutroulis, Eftichios G., Technical University of Crete, Chania, Greece; Juchelkova, Dagmar, Department of Electronics, VSB – Technical University of Ostrava, Ostrava, Czech Republic; Ay…	Electric vehicles (EVs) play a pivotal role in decarbonizing global transportation. In the ASEAN region, emerging economies such as Cambodia, Myanmar, and the Philippines face persistent barriers, including high upfront costs, limited charging infrastructure, and fragmented policies. This study presents a comparative analysis across five key dimensions: economic, infrastructural, technological, p…	ASEAN; Electric vehicles; Infrastructure barriers; Policy barriers; Social acceptance; Sustainable transport; Technology challenges	ASEAN; comparative study; electric vehicle; policy approach; sustainability; technology adoption; transportation infrastructure; Cambodia; Myanmar; Philippines
Park, C.; Moon, H.; Shin, J.	Park, Changeun (57557018000); Moon, Hyungbin (57194157923); Shin, Jungwoo (56651448300)	57557018000; 57194157923; 56651448300	Do restaurant customers and owners differ in their preferences for serving robots? A choice experiment and latent class approach	2025	Technology in Society	0	10.1016/j.techsoc.2025.103026	https://www.scopus.com/inward/record.uri?eid=2-s2.0-105011982517&doi=10.1016%2Fj.techsoc.2025.103026&partnerID=40&md5=eedfe8c9211073c5d1135f7fb4400057	Kyung Hee University, Seoul, South Korea; Pukyong National University, Busan, South Korea; Kyung Hee University, Seoul, South Korea	Park, Changeun, Department of Big Data Analytics, Kyung Hee University, Seoul, South Korea; Moon, Hyungbin, Pukyong National University, Busan, South Korea; Shin, Jungwoo, Department of Big Data Analytics, Kyung Hee University, Seoul, South Korea, Department of Industrial and Systems Engineering, Kyung Hee University, Seoul, South Korea	Serving robots are increasingly being adopted by restaurants to address labor shortages and improve operational efficiency. These robots offer a range of benefits to restaurant owners, including increased productivity and a novel customer experience. However, there are barriers to adopting these technologies, including the digital literacy gap, emotional resistance, and social concerns regarding …	Choice experiment; Heterogeneous preferences; Human-robot interaction; Serving robot; Uncanny valley	Behavioral research; Decision making; Human robot interaction; Man machine systems; Sales; Choice experiments; Customer experience; Heterogeneous preference; Humanoid robot; Humans-robot interactions; Labor shortages; Latent class; Operational efficiencies; Serving robot; Uncanny valley; Anthropomorphic robots; discrete choice analysis; food market; preference behavior; robotics; stakeholder; val…
Nafar, N.; Fatemi, M.; Rezaei-Moghaddam, K.; Ghafouri, M.	Nafar, Nazanin (60003108900); Fatemi, Mahsa (50161263400); Rezaei-Moghaddam, Kurosh (13605453700); Ghafouri, Mohsen (57220385229)	60003108900; 50161263400; 13605453700; 57220385229	From intention to action: A predictive model for drone adoption towards sustainability among Iranian farmers	2025	Sustainable Futures	0	10.1016/j.sftr.2025.101010	https://www.scopus.com/inward/record.uri?eid=2-s2.0-105010882521&doi=10.1016%2Fj.sftr.2025.101010&partnerID=40&md5=55c76b166bf82769bc9253e2c5648c20	Shiraz University, Shiraz, Iran; Concordia Institute for Information Systems Engineering, Montreal, Canada	Nafar, Nazanin, Department of Agricultural Extension and Education, Shiraz University, Shiraz, Iran; Fatemi, Mahsa, Department of Agricultural Extension and Education, Shiraz University, Shiraz, Iran; Rezaei-Moghaddam, Kurosh, Department of Agricultural Extension and Education, Shiraz University, Shiraz, Iran; Ghafouri, Mohsen, Concordia Institute for Information Systems Engineering, Montreal, Ca…	The rapid advancement of drone technology presents significant opportunities for enhancing agricultural practices, yet the adoption of drones among farmers remains limited. Understanding the factors influencing drone adoption is crucial for extension of innovative agricultural practices towards sustainability. This study aims to explore the factors influencing drone adoption among farmers in Iran…	Behavioral intention; Drone adoption; Effort expectancy; Performance expectancy; Sustainable agriculture; UTAUT model
Eitiveni, I.; Sunarso, F.P.; Wirani, Y.; Harlim, S.	Eitiveni, Imairi (55014617600); Sunarso, Fathia Prinastiti (57200204070); Wirani, Yekti (57208573398); Harlim, Sandra (60002783000)	55014617600; 57200204070; 57208573398; 60002783000	Analysis of factors influencing use intention of food rescue applications: A case study of surplus Indonesia	2025	Sustainable Futures	0	10.1016/j.sftr.2025.100948	https://www.scopus.com/inward/record.uri?eid=2-s2.0-105010878967&doi=10.1016%2Fj.sftr.2025.100948&partnerID=40&md5=2d84debdbc34096dc37f6f9f7b46658e	Universitas Indonesia, Depok, Indonesia	Eitiveni, Imairi, Universitas Indonesia, Depok, Indonesia; Sunarso, Fathia Prinastiti, Universitas Indonesia, Depok, Indonesia; Wirani, Yekti, Universitas Indonesia, Depok, Indonesia; Harlim, Sandra, Universitas Indonesia, Depok, Indonesia	Food waste is a major environmental issue globally, with Indonesia being the largest contributor in Southeast Asia. To address this, a shift in consumption attitudes is needed. PT Ekonomi Sirkular Indonesia developed Surplus Indonesia, a food rescue app aimed at reducing food waste by encouraging individual participation. However, adoption of such apps remains low. This study explores factors inf…	Food rescue; Food rescue application; Intention to adopt; Intention to use; PLS-SEM
Wu, H.; Tao, Y.; Huang, M.	Wu, Haodong (58851482900); Tao, Yinying (58046451500); Huang, Manshu (58124827900)	58851482900; 58046451500; 58124827900	The factors influencing user loyalty in virtual green games: An empirical study based on ant forest	2025	Sustainable Futures	0	10.1016/j.sftr.2025.101009	https://www.scopus.com/inward/record.uri?eid=2-s2.0-105010681773&doi=10.1016%2Fj.sftr.2025.101009&partnerID=40&md5=97bff97160a9124b65a38a0ee7933948	Jiangnan University, Wuxi, China; Zhejiang University of Science and Technology, Hangzhou, China; Tongji University, Shanghai, China; Zhejiang Shuren University, Hangzhou, China	Wu, Haodong, School of Design, Jiangnan University, Wuxi, China; Tao, Yinying, School of Design and Fashion, Zhejiang University of Science and Technology, Hangzhou, China, College of Architecture and Urban Planning, Tongji University, Shanghai, China; Huang, Manshu, School of Art, Zhejiang Shuren University, Hangzhou, China	As companies ramp up investments in environmental protection, green virtual games such as Ant Forest have gained prominence, making sustained user engagement a critical challenge. This study investigates the factors driving user loyalty in green virtual games by extending the Technology Acceptance Model (TAM) and applying it to Ant Forest. This study extend the TAM framework by integrating corpor…	Ant forest; Corporate credibility; Corporate Image; Game Motivation; Technology acceptance model; User loyalty
Biondo, A.; Rizzo, G.; Migliore, G.; Galati, A.	Biondo, Adriano (59983507900); Rizzo, Giuseppina (57197827181); Migliore, Giuseppina (53863949600); Galati, Antonino (35226305100)	59983507900; 57197827181; 53863949600; 35226305100	Wine growers’ propensity to adopt digital precision farming technologies: integrating risk attitudes to the Technology Acceptance Model	2025	Research in Globalization	1	10.1016/j.resglo.2025.100298	https://www.scopus.com/inward/record.uri?eid=2-s2.0-105010230723&doi=10.1016%2Fj.resglo.2025.100298&partnerID=40&md5=c6ef673d8f49cdaa7b9c89da945bbd0d	Università degli Studi di Palermo, Palermo, Italy	Biondo, Adriano, Food and Forest Sciences, Università degli Studi di Palermo, Palermo, Italy; Rizzo, Giuseppina, Food and Forest Sciences, Università degli Studi di Palermo, Palermo, Italy; Migliore, Giuseppina, Food and Forest Sciences, Università degli Studi di Palermo, Palermo, Italy; Galati, Antonino, Food and Forest Sciences, Università degli Studi di Palermo, Palermo, Italy	The objective of this study is to explore the propensity of wine growers to implement precision agriculture technologies in their core business. The investigation will focus on the main cognitive, social and risk factors affecting this intention. The Technology Acceptance Model, TAM2, integrated with risk attitudes was adopted. Data were collected from 128 Sicilian wine producers using a question…	Perceived ease of use; Perceived usefulness; PLS-SEM; Precision viticulture; Risk perception; Risk tolerance
You, Z.; Fayaz Ahmad, S.; Yan, F.; Irshad, M.; Garayev, M.; Bani Ahmad, A.Y.A.	You, Zhenwei (57192383512); Fayaz Ahmad, Sayed (58689044100); Yan, Fei (59981057600); Irshad, Muhammad (58421290600); Garayev, Mübarız Tapdigoglu (7003993888); Bani Ahmad, Ahmad Y.A. (58480930900)	57192383512; 58689044100; 59981057600; 58421290600; 7003993888; 58480930900	Investigating the impact of safety, cultural and character traits issues in the adoption of humanized robots in education	2025	Humanities and Social Sciences Communications	0	10.1057/s41599-025-05301-0	https://www.scopus.com/inward/record.uri?eid=2-s2.0-105010097251&doi=10.1057%2Fs41599-025-05301-0&partnerID=40&md5=70461b11210d0d7558694dceb1f5e3d7	Tianjin University Renai College, Tianjin, China; Beijing University of Posts and Telecommunications, Beijing, China; Institute of Business Management, Karachi, Karachi, Pakistan; Suzhou University of Science and Technology, Suzhou, China; University of Gwadar, Gwadar, Pakistan; King Saud University, Riyadh, Saudi Arabia; Middle East University Jordan, Amman, Jordan	You, Zhenwei, School of Intelligent Media and Design Arts, Tianjin University Renai College, Tianjin, China, School of Digital Media and Design Arts, Beijing University of Posts and Telecommunications, Beijing, China; Fayaz Ahmad, Sayed, Institute of Business Management, Karachi, Karachi, Pakistan; Yan, Fei, Suzhou University of Science and Technology, Suzhou, China; Irshad, Muhammad, University …	The recent integration of humanized robots in education has a transformative potential, but identifying and addressing education and human-centric challenges is necessary for their adoption. This research investigates the relationships of safety issues, cultural issues and character traits concerns the humanized-robots with the adoption in learning environments. The theoretical foundation of the …
Ramadan, E.; Abdalla, S.; Al Ahbabi, A.; Gibreel, T.; Al Hosani, N.	Ramadan, Elnazir (7004292445); Abdalla, Suliman Zakaria Suliman (57196772040); Al Ahbabi, Ali (58476059000); Gibreel, Tarig Mohammed (58345389900); Al Hosani, Naeema (59022883200)	7004292445; 57196772040; 58476059000; 58345389900; 59022883200	Towards sustainable urban agriculture in the arid GCC states: Drivers of technology adoption among small-scale farmers	2025	City and Environment Interactions	2	10.1016/j.cacint.2025.100222	https://www.scopus.com/inward/record.uri?eid=2-s2.0-105009754571&doi=10.1016%2Fj.cacint.2025.100222&partnerID=40&md5=8a8258db27b4e3270cfd7f3d9e1f1d03	United Arab Emirates University, Al Ain, United Arab Emirates; Sultan Qaboos University, Muscat, Oman; United Arab Emirates University, Al Ain, United Arab Emirates; Sultan Qaboos University, Muscat, Oman	Ramadan, Elnazir, Department of Geography and Urban Sustainability, United Arab Emirates University, Al Ain, United Arab Emirates; Abdalla, Suliman Zakaria Suliman, Department of Sociology and Social Work, Sultan Qaboos University, Muscat, Oman; Al Ahbabi, Ali, Department of Government and Society, United Arab Emirates University, Al Ain, United Arab Emirates; Gibreel, Tarig Mohammed, Department …	In arid regions of the Global South, particularly the Gulf Cooperation Council (GCC) states, adopting agricultural technologies is vital for maximizing productivity and achieving sustainability. Despite their demonstrated benefits, adoption rates among small-scale farmers remain low due to water scarcity, environmental degradation, and socio-cultural and institutional barriers. This study explore…	Agricultural technology adoption; Arid environments; Farmers perceptions; GCC States; Sustainability; Urban farms
Hassan, M.; Alnoor, A.; Abdelfattah, F.; Dahleez, K.; Sinawi, S.A.; Hussain, J.S.; Bareas, A.K.; Ismail, M.M.; Halbusi, H.A.	Hassan, Mohammad Salah (57212019048); Alnoor, Alhamzah M.R. (57204894353); Abdelfattah, Fadi Muniem (59299630500); Dahleez, Khalid Abed (57191853901); Sinawi, Saleh Al (59970224400); Hussain, Jabbar Salman (57219322371); Bareas, Ahmed Kadim (57214108892); Ismail, Maria Mohd (58203920200); Halbusi, Hussam Al (59527244500)	57212019048; 57204894353; 59299630500; 57191853901; 59970224400; 57219322371; 57214108892; 58203920200; 59527244500	Generative AI and sustainable policy implementation: Expanding UTAUT2 to examine sustainable policy alignment and ambiguity impact on street-level bureaucrats’ discretion	2025	Sustainable Futures	1	10.1016/j.sftr.2025.100899	https://www.scopus.com/inward/record.uri?eid=2-s2.0-105009511698&doi=10.1016%2Fj.sftr.2025.100899&partnerID=40&md5=5e73ff7f6b61594c0d058155e1e09a0f	A’Sharqiyah University, Ibra, Oman; Modern College of Business and Science, Muscat, Oman; University of Kerbala, Karbala, Iraq; University of Kerbala, Karbala, Iraq; Universiti Malaya, Kuala Lumpur, Malaysia; Lusail University, Lusail, Qatar	Hassan, Mohammad Salah, Department of Management, A’Sharqiyah University, Ibra, Oman; Alnoor, Alhamzah M.R., Department of Management, A’Sharqiyah University, Ibra, Oman; Abdelfattah, Fadi Muniem, Department of Business and Economics, Modern College of Business and Science, Muscat, Oman; Dahleez, Khalid Abed, Department of Management, A’Sharqiyah University, Ibra, Oman; Sinawi, Saleh Al, Departme…	This study investigates the adoption of Generative Artificial Intelligence (GenAI) by street-level bureaucrats (SLBs) and examines its impact on their discretion in implementing sustainable policies in Iraq and Oman. By extending the Unified Theory of Acceptance and Use of Technology 2 (UTAUT2) to include sustainable policy alignment and policy ambiguity as moderating factors, the research explor…	Ambiguity; Discretion; Generative Artificial Intelligence (GenAI); Policy implementation; UTAUT2 policy alignment
Ejaz, Z.; Khan, M.A.; Ud-Din, S.; Moeed, A.; Subhan, F.	Ejaz, Zeeshan (59512337100); Khan, Muhammad Asif (42262022800); Ud-Din, Sameer (57453757600); Moeed, Abdul (59789461300); Subhan, Fazle (36919223800)	59512337100; 42262022800; 57453757600; 59789461300; 36919223800	Towards sustainable urban mobility: Investigating determinants of electric bike adoption in Pakistan using an extended technology acceptance model	2025	Sustainable Futures	0	10.1016/j.sftr.2025.100916	https://www.scopus.com/inward/record.uri?eid=2-s2.0-105009286706&doi=10.1016%2Fj.sftr.2025.100916&partnerID=40&md5=8f31879b4b7e4767cc03e66761885ac8	National University of Sciences and Technology, Islamabad, Pakistan; Dalian University of Technology, Dalian, China	Ejaz, Zeeshan, National University of Sciences and Technology, Islamabad, Pakistan; Khan, Muhammad Asif, National University of Sciences and Technology, Islamabad, Pakistan; Ud-Din, Sameer, National University of Sciences and Technology, Islamabad, Pakistan; Moeed, Abdul, National University of Sciences and Technology, Islamabad, Pakistan; Subhan, Fazle, School of Economics and Management, Dalian…	The growing concern for environmental sustainability and the need for efficient transportation options have led policymakers to consider environmentally friendly modes of transportation, such as electric bikes (EBs). This study investigates the determinants of adopting EBs in Pakistan using the basic technology acceptance model (TAM) along with social influence, environmental concern, electricity…	Developing country; Electric bikes (EBs) adoption; Structural equation model; Sustainable transportation; Technology acceptance model (TAM)
Kordrostami, A.; Esmailpour, J.; Aghabayk, K.; Shiwakoti, N.	Kordrostami, Ala (59952736700); Esmailpour, Javad (57219939913); Aghabayk, Kayvan (55268073500); Shiwakoti, Nirajan (35489053500)	59952736700; 57219939913; 55268073500; 35489053500	Promoting social sustainability: Psychological and contextual factors influencing mobility scooter adoption among older adults in a developing country	2025	Sustainable Futures	0	10.1016/j.sftr.2025.100878	https://www.scopus.com/inward/record.uri?eid=2-s2.0-105008427904&doi=10.1016%2Fj.sftr.2025.100878&partnerID=40&md5=aa52a0d8dffd3ddaabf1c7b4a750a935	University of Tehran, Tehran, Iran; University of Calgary, Calgary, Canada; RMIT University, Melbourne, Australia	Kordrostami, Ala, School of Civil Engineering, University of Tehran, Tehran, Iran; Esmailpour, Javad, Department of Civil Engineering, University of Calgary, Calgary, Canada; Aghabayk, Kayvan, School of Civil Engineering, University of Tehran, Tehran, Iran; Shiwakoti, Nirajan, School of Engineering, RMIT University, Melbourne, Australia	Equitable transportation for minority groups, such as older generations, is fundamental to social sustainability, as active participation in society improves their quality of life. Mobility scooters have the potential to promote independence among older adults so that they can participate in society alongside reducing dependency on motor vehicles, contributing to more sustainable urban mobility s…	Equity; Mobility scooters; Multi-group analysis; Older adults transportation; Social sustainability; Structural equation modelling; Technology acceptance model
Adnan, N.; Rehman, H.M.; Alam, M.N.	Adnan, Nadia (57055511900); Rehman, Hafiz Mudassir (57221933646); Alam, Mohammad Nurul (57210293011)	57055511900; 57221933646; 57210293011	Exploring agricultural innovation: an empirical investigation of factors influencing the adoption and non-adoption of smart fertilizer technology among farmers in developing countries	2025	Agriculture and Food Security	0	10.1186/s40066-025-00529-0	https://www.scopus.com/inward/record.uri?eid=2-s2.0-105007879382&doi=10.1186%2Fs40066-025-00529-0&partnerID=40&md5=4b7f9c0a4c8abb5f3ff723c47f138505	Prince Mohammad Bin Fahd University, Al-Khobar, Saudi Arabia; Ulster University Business School, Coleraine, United Kingdom; University of Tabuk, Tabuk, Saudi Arabia	Adnan, Nadia, Department of Business Administration, Prince Mohammad Bin Fahd University, Al-Khobar, Saudi Arabia; Rehman, Hafiz Mudassir, Department of Global Business & Enterprise, Ulster University Business School, Coleraine, United Kingdom; Alam, Mohammad Nurul, Department of Management, University of Tabuk, Tabuk, Saudi Arabia	This study examines the adoption and non-adoption of smart fertilizer technology among farmers in developing countries, addressing the critical challenges of food security, resource efficiency, and sustainability. Guided by the Unified Theory of Acceptance and Use of Technology (UTAUT) and Expectancy-Value Theory (EVT), the research highlights the role of cost-effectiveness, return on investment,…	Agricultural innovation; Crop productivity; Food security; Resource efficiency; Smart fertilizer technology
Indiani, N.L.P.; Keshminder, J.S.; Wiratama, N.I.; Amertha, G.S.	Indiani, Ni Luh Putu (57214890224); Keshminder, J. S. (57192984961); Wiratama, Nyoman Indra (59931734600); Amertha, Genijayendra Sahya (59932040200)	57214890224; 57192984961; 59931734600; 59932040200	Unlocking e-commerce potential in SMEs: an integrative framework for adoption in emerging markets	2025	Humanities and Social Sciences Communications	0	10.1057/s41599-025-04952-3	https://www.scopus.com/inward/record.uri?eid=2-s2.0-105007461945&doi=10.1057%2Fs41599-025-04952-3&partnerID=40&md5=ae3737770cb7f1b8dd8db22c739c3d42	Universitas Warmadewa, Denpasar, Indonesia; Universiti Teknologi MARA, Shah Alam, Malaysia	Indiani, Ni Luh Putu, Universitas Warmadewa, Denpasar, Indonesia; Keshminder, J. S., Universiti Teknologi MARA, Shah Alam, Malaysia; Wiratama, Nyoman Indra, Universitas Warmadewa, Denpasar, Indonesia; Amertha, Genijayendra Sahya, Universitas Warmadewa, Denpasar, Indonesia	Although e-commerce is growing rapidly among consumers, its technological space is still primarily dominated by large enterprises, with small and medium-sized enterprises (SMEs) in emerging markets struggling to keep pace. In Indonesia and Malaysia, e-commerce adoption among SMEs remains limited, highlighting the critical need to understand factors that facilitate or hinder digital transformation…
Rana, M.; Al Mamun, M.A.; Hossain, M.K.; Rekha, R.S.; Alam, S.M.S.	Rana, Masud (58979832400); Al Mamun, Md Abdullah (57222629119); Hossain, Md Kamal (57207269261); Rekha, Rebeka Sultana (59460834600); Alam, S. M.Shahedul (59917419200)	58979832400; 57222629119; 57207269261; 59460834600; 59917419200	Understanding the adoption of renewable energy technologies by households in South Asia: a theory of planned behavior perspective	2025	Discover Sustainability	1	10.1007/s43621-025-01051-w	https://www.scopus.com/inward/record.uri?eid=2-s2.0-105006813262&doi=10.1007%2Fs43621-025-01051-w&partnerID=40&md5=fb38800162ce68574d3d34980b2a5a10	Pabna University of Science and Technology, Pabna, Bangladesh; Pabna University of Science and Technology, Pabna, Bangladesh	Rana, Masud, Department of Business Administration, Pabna University of Science and Technology, Pabna, Bangladesh; Al Mamun, Md Abdullah, Department of Business Administration, Pabna University of Science and Technology, Pabna, Bangladesh; Hossain, Md Kamal, Department of Business Administration, Pabna University of Science and Technology, Pabna, Bangladesh; Rekha, Rebeka Sultana, Department of B…	This study examines the factors influencing the adoption of renewable energy technologies (RETs) by households in South Asia, using the Theory of Planned Behavior (TPB) framework. Data were collected from 520 respondents across Bangladesh, India, Pakistan, Sri Lanka, Nepal, Bhutan, and the Maldives. The study explores how attitudes, subjective norms, perceived behavioral control, and barriers to …	Adoption intentions; Renewable energy technologies; South Asia; Theory of Planned Behavior	alternative energy; energy planning; energy resource; household energy; infrastructural development; maintenance; planning process; policy making; sustainability; technology adoption; Bangladesh; Bhutan; India; Maldives; Nepal; Pakistan; South Asia; Sri Lanka
Zhang, T.; Jiang, Q.; Zhang, W.	Zhang, Tingyu (59708704700); Jiang, Qianling (57203018663); Zhang, Wenjing (59707538000)	59708704700; 57203018663; 59707538000	Exploring the influence of cognitive factors among Chinese parents on the sustainability of children’s digital education	2025	BMC Psychology	2	10.1186/s40359-025-02614-2	https://www.scopus.com/inward/record.uri?eid=2-s2.0-105000956648&doi=10.1186%2Fs40359-025-02614-2&partnerID=40&md5=a0aa89d84daa7117d6d6eb5982a92e6a	Jiangnan University, Wuxi, China; Jiangnan University, Wuxi, China; Wuxi University, Wuxi, China	Zhang, Tingyu, School of Humanities and School of Design, Jiangnan University, Wuxi, China; Jiang, Qianling, School of Design, Jiangnan University, Wuxi, China; Zhang, Wenjing, School of Media and Arts, Wuxi University, Wuxi, China	Background: The proliferation of mobile internet requires children’s educational software to be evaluated rigorously and implemented effectively to ensure quality and sustainable development. Understanding the determinants of parents’ decisions to sustain the use of such tools is critical with respect to efforts to optimize software design, develop frameworks for relevant policies, and improve di…	Children’s educational software; Parental assessment; Perceived risk; Structural equation modelling; Technology acceptance model	article; child; cognition; education; human; Internet; parent; privacy; software; software design; sustainable development; theoretical model; adult; child parent relation; China; East Asian; female; male; middle aged; mobile application; psychology; Adult; Child; Cognition; East Asian People; Female; Humans; Male; Middle Aged; Mobile Applications; Parents
Amaris, G.; Veselý, S.; Klöckner, C.A.	Amaris, Gloria Estefany (57190017038); Veselý, Šťépan (55320899700); Klöckner, Christian Andreas (6603963589)	57190017038; 55320899700; 6603963589	Smart thermostats, washing machines, and electric vehicle charging: Determinants of preferences among German and Spanish consumers	2025	Energy Research and Social Science	0	10.1016/j.erss.2025.104344	https://www.scopus.com/inward/record.uri?eid=2-s2.0-105017718973&doi=10.1016%2Fj.erss.2025.104344&partnerID=40&md5=963e57fc0fd0221f2d578a0168c1cb1e	Norges Teknisk-Naturvitenskapelige Universitet, Trondheim, Norway	Amaris, Gloria Estefany, Department of Psychology, Norges Teknisk-Naturvitenskapelige Universitet, Trondheim, Norway; Veselý, Šťépan, Department of Psychology, Norges Teknisk-Naturvitenskapelige Universitet, Trondheim, Norway; Klöckner, Christian Andreas, Department of Psychology, Norges Teknisk-Naturvitenskapelige Universitet, Trondheim, Norway	Data from three stated choice experiments conducted in Germany and Spain with over 2500 participants provide new evidence on the determinants of consumer preferences for smart thermostats, smart electric vehicle charging, and smart scheduling of washing machine operation. Our findings reveal that across the three technologies, financial savings, the opportunity to consume energy generated from re…	Attitudes; Automation; Consumer acceptance; Smart charging; Smart products; Smart thermostats
Wilson, A.M.; Jung, Y.; Shafae, M.; Amoh-Asante, N.A.A.; Ashraf, A.; Quon, H.; Hamilton, K.A.; Morrison, D.; Larkin, L.; Hickenbottom, K.; Sáez, A.E.; Ikner, L.A.; Betancourt, W.; Norwood, R.A.; Achilli, A.	Wilson, Amanda M. (57195611222); Jung, Yoonhee (58525047600); Shafae, Mohammed S. (55963644400); Amoh-Asante, Nana Adwoa A. (60058461200); Ashraf, Ahamed (59188355200); Quon, Hunter (57219570099); Hamilton, Kerry A. (56076127500); Morrison, Dawn (60111570200); Larkin, Lance L. (55959336200); Hickenbottom, Kerri L. (55313503000); Sáez, Avelino Eduardo (7006468126); Ikner, Luisa A. (15837071700); B…	57195611222; 58525047600; 55963644400; 60058461200; 59188355200; 57219570099; 56076127500; 60111570200; 55959336200; 55313503000; 7006468126; 15837071700; 8912939800; 7003671718; 6701652868	Public risk perceptions of advanced water purification in an arid urban region of the U.S. southwest: A mixed methods study	2025	Science of the Total Environment	1	10.1016/j.scitotenv.2025.180558	https://www.scopus.com/inward/record.uri?eid=2-s2.0-105016857965&doi=10.1016%2Fj.scitotenv.2025.180558&partnerID=40&md5=abbc5729f3e462cc9ad1ab80f2d102b7	The University of Arizona Health Sciences, Tucson, United States; The University of Arizona College of Engineering, Tucson, United States; Ira A. Fulton Schools of Engineering, Tempe, United States; Arizona State University, Tempe, United States; US Army Construction Engineering Research Lab, Des Plaines, United States; The University of Arizona College of Engineering, Tucson, United States; The …	Wilson, Amanda M., Department of Community, The University of Arizona Health Sciences, Tucson, United States; Jung, Yoonhee, Department of Community, The University of Arizona Health Sciences, Tucson, United States; Shafae, Mohammed S., The University of Arizona College of Engineering, Tucson, United States; Amoh-Asante, Nana Adwoa A., Department of Community, The University of Arizona Health Sci…	As water utilities implement potable reuse technology, there is a need to understand how to increase public acceptance and trust in public water supplies. The study objective was to use surveys and interviews in a large metropolitan area in Arizona to characterize tap water and advanced purified water acceptability, and factors contributing to (un)acceptability. Participants were recruited throug…	Advanced water purification; Mixed methods; Public acceptance; Risk perception; Sustainability; Water reuse	Acceptance tests; Public risks; Purification; Risk assessment; Safety engineering; Safety testing; Sustainable development; Wastewater reclamation; Water conservation; Water treatment plants; Advanced water purification; Mixed method; Potable reuse; Public acceptance; Purified water; Tap water; Water purification; Water reuse; Water safety; Water utility; Risk perception; water; arid region; comp…
Sendjaja, T.; Rachbini, D.J.; Astini, R.; Asih, D.	Sendjaja, Theodorus (59194108700); Rachbini, Didik J. (58925336900); Astini, Rina (58620173300); Asih, Daru (57218404048)	59194108700; 58925336900; 58620173300; 57218404048	Driving Socialpreneurship and Diving into Digital Transformation to Enhance Donation Intentions in Indonesia	2025	APTISI Transactions on Technopreneurship	0	10.34306/att.v7i3.678	https://www.scopus.com/inward/record.uri?eid=2-s2.0-105016717965&doi=10.34306%2Fatt.v7i3.678&partnerID=40&md5=5d33d1b0485d55f50a663e0fd9915945	Mercu Buana University, Tangerang, Indonesia	Sendjaja, Theodorus, Faculty of Economics and Business, Mercu Buana University, Tangerang, Indonesia; Rachbini, Didik J., Faculty of Economics and Business, Mercu Buana University, Tangerang, Indonesia; Astini, Rina, Faculty of Economics and Business, Mercu Buana University, Tangerang, Indonesia; Asih, Daru, Faculty of Economics and Business, Mercu Buana University, Tangerang, Indonesia	This study investigates how digital transformation within the Catholic Church in Indonesia can enhance digital donation intentions by analyzing the influence of trust, Perceived Ease of Use, Perceived Usefulness, perceived risk, and perceived security on attitudes and engagement toward technology acceptance. Employing a quantitative design with an explanatory and cross-sectional approach, data we…	Catholic Church; Digital Donation; Digital Transformation Intention; Technology Acceptance Model
de Oña, R.; Garach, L.; De Oña, J.	de Oña, Rocio (36875908400); Garach, Laura (36767553000); De Oña, Juan (12241140900)	36875908400; 36767553000; 12241140900	Social acceptance of autonomous vehicles. A cross-country model validation	2025	Transportation Research Part F: Traffic Psychology and Behaviour	0	10.1016/j.trf.2025.103329	https://www.scopus.com/inward/record.uri?eid=2-s2.0-105012636835&doi=10.1016%2Fj.trf.2025.103329&partnerID=40&md5=9a4ea19cf28ffc01a5ba0d7d4bc0625c	Universidad de Granada, Granada, Spain	de Oña, Rocio, TRYSE Research Group, Universidad de Granada, Granada, Spain; Garach, Laura, TRYSE Research Group, Universidad de Granada, Granada, Spain; De Oña, Juan, TRYSE Research Group, Universidad de Granada, Granada, Spain	Autonomous vehicles (AVs) are expected to offer significant benefits, including improved mobility, reduced energy consumption and emissions, shorter travel times or enhanced road safety. While field tests are being conducted in controlled environments worldwide, AVs still face major challenges related to technical aspects, regulations and public acceptance. This study examines public acceptance o…	Autonomous vehicles; Cross-country analysis; Social acceptance; Structural equation model; UTAUT model	Behavioral research; Motor transportation; Social aspects; Vehicles; Autonomous Vehicles; Cross-country analysis; Environmental awareness; Me-xico; Perceived risk; Public acceptance; Social acceptance; Structural equation models; United kingdom; UTAUT model; Acceptance tests
Majeed, A.; Rasheed, A.	Majeed, Abdul (57225981130); Rasheed, Abdul (58581469200)	57225981130; 58581469200	Green banking adoption in Pakistan: the UTAUT model augmented with green consumption values, environmental concerns, and collectivism culture	2025	Journal of Environmental Planning and Management	4	10.1080/09640568.2024.2327841	https://www.scopus.com/inward/record.uri?eid=2-s2.0-85189618558&doi=10.1080%2F09640568.2024.2327841&partnerID=40&md5=19aae163d7dd6e0c439212473c1d478d	Hailey College of Commerce, Lahore, Pakistan; Hailey College of Banking & Finance, Lahore, Pakistan	Majeed, Abdul, Hailey College of Commerce, Lahore, Pakistan; Rasheed, Abdul, Hailey College of Banking & Finance, Lahore, Pakistan	The banking industry has received criticism for being one of the major contributors to climate change, either directly or indirectly. In response to this, the concept of “green banking” has emerged as a way to counteract the negative impact that banks are inflicting on the environment. However, there is little research on green banking adoption from customers’ perspectives in emerging countries, …	behavioral intention; collectivism culture; customers’ green values; effort expectancy; facilitating conditions; performance expectancy; social influence; use behavior	banking; climate change; environmental economics; environmental impact; future prospect; green economy; guideline; performance assessment; policy making; research work; Lahore; Pakistan; Punjab [Pakistan]
Zhang, Y.; Fan, J.; Liu, H.; Ismail, R.	Zhang, Yujia (60106877500); Fan, Jun (60107660500); Liu, Hua (60108042300); Ismail, Rohani (60106683000)	60106877500; 60107660500; 60108042300; 60106683000	Immersive Simulation for Caregiver Empathy Training: A Metaverse-AR Educational Framework Addressing Cognitive Impairment Care Challenges	2025	SN Computer Science	0	10.1007/s42979-025-04366-7	https://www.scopus.com/inward/record.uri?eid=2-s2.0-105016700280&doi=10.1007%2Fs42979-025-04366-7&partnerID=40&md5=8e1eeaf45b467add623a6b7d62f322d8	Shanghai Open University, Shanghai, China; Universiti Sains Malaysia, Health Campus, Kubang Kerian, Malaysia	Zhang, Yujia, College for Public Wellbeing, Shanghai Open University, Shanghai, China; Fan, Jun, College for Public Wellbeing, Shanghai Open University, Shanghai, China; Liu, Hua, College for Public Wellbeing, Shanghai Open University, Shanghai, China; Ismail, Rohani, Universiti Sains Malaysia, Health Campus, Kubang Kerian, Malaysia	The rising prevalence of cognitive impairments in older adults necessitates novel caregiver training approaches. Caregivers often face challenges in communication, empathy, and ethical decision-making when supporting individuals with cognitive disorders. This study proposes and examines a Metaverse and Augmented Reality (AR) based educational framework that aims to immerse caregivers in first-per…	Augmented reality; Caregiver training; Cognitive impairment; Empathy; Metaverse; Qualitative thematic analysis
Aldighrir, W.M.; Asiri, F.M.	Aldighrir, Wafa Mohammed (58978116800); Asiri, Fatima's Mohamed (60090154000)	58978116800; 60090154000	Assessing Educational Leaders' Perceptions of Virtual Intercultural Interactions in Digital Learning Environments: Development, Network Analysis and Validation of the Virtual Intercultural Interactions Scale Through a Technology-Driven Approach	2025	Journal of Computer Assisted Learning	0	10.1111/jcal.70124	https://www.scopus.com/inward/record.uri?eid=2-s2.0-105015523953&doi=10.1111%2Fjcal.70124&partnerID=40&md5=6c537b359273c14e5decd4d98c838acf	Najran University, Najran, Saudi Arabia	Aldighrir, Wafa Mohammed, Department of Education and Psychology, Najran University, Najran, Saudi Arabia; Asiri, Fatima's Mohamed, Department of Education and Psychology, Najran University, Najran, Saudi Arabia	Background: As educational institutions increasingly operate as multicultural hubs, leaders must navigate the complexities of cultural differences, language barriers and diverse learning styles in digital environments. These challenges are amplified by the lack of non-verbal cues and the asynchronous nature of online communication, which can lead to misunderstandings and reduced collaboration. At…	digital learning environments; educational leaders; intercultural interactions; psychometrics; technology-driven approach; virtual communication
Limpasirisuwan, N.; Champahom, T.; Jomnonkwao, S.; Ratanavaraha, V.	Limpasirisuwan, Natcha (59403664800); Champahom, Thanapong (57206732162); Jomnonkwao, Sajjakaj (36982850800); Ratanavaraha, Vatanavongs (36983106700)	59403664800; 57206732162; 36982850800; 36983106700	An integrated environmental awareness, UTAUT2 model, and image concern framework for early BEV adopters in Thailand: The moderating effects of individual characteristics	2025	Research in Transportation Business and Management	1	10.1016/j.rtbm.2025.101464	https://www.scopus.com/inward/record.uri?eid=2-s2.0-105011279187&doi=10.1016%2Fj.rtbm.2025.101464&partnerID=40&md5=b0d2cea83c9b3f3b532e456a52525c22	Rajamangala University of Technology Isan, Nakhon Ratchasima, Thailand; Suranaree University of Technology, Nakhon Ratchasima, Thailand	Limpasirisuwan, Natcha, Department of Management, Rajamangala University of Technology Isan, Nakhon Ratchasima, Thailand; Champahom, Thanapong, Department of Management, Rajamangala University of Technology Isan, Nakhon Ratchasima, Thailand; Jomnonkwao, Sajjakaj, School of Transportation Engineering, Suranaree University of Technology, Nakhon Ratchasima, Thailand; Ratanavaraha, Vatanavongs, Schoo…	Despite the significant potential of Battery Electric Vehicles (BEVs) to mitigate greenhouse gas emissions from the transportation sector, their global adoption rate, including in Thailand, is exhibiting a concerning decline. This trend contrasts sharply with the increasing uptake of other electric vehicle variants, signaling a diminishing consumer propensity toward BEVs. This study investigates …	BEV owner; Demographic factors; Norm activation model (NAM); Unified theory of acceptance and use of technology
Ghaith, A.; Ma, H.; Ding, X.-H.	Ghaith, Ahmad (59040201600); Ma, Huimin (56482498900); Ding, Xiuhao (59998421800)	59040201600; 56482498900; 59998421800	Investigating user acceptance of fully autonomous vehicles in MENA region	2025	Transportation Research Part F: Traffic Psychology and Behaviour	1	10.1016/j.trf.2025.07.017	https://www.scopus.com/inward/record.uri?eid=2-s2.0-105010688202&doi=10.1016%2Fj.trf.2025.07.017&partnerID=40&md5=24c059ac3eb685e4dbf0947272e37b1a	Huazhong University of Science and Technology, Wuhan, China	Ghaith, Ahmad, Huazhong University of Science and Technology, Wuhan, China; Ma, Huimin, Huazhong University of Science and Technology, Wuhan, China; Ding, Xiuhao, Huazhong University of Science and Technology, Wuhan, China	Fully autonomous vehicles (FAVs) have revolutionized the transportation systems globally. While there are numerous concerns about their safety, embracing these advancements can lead to a future in which mobility is more accessible and sustainable. This research investigates the acceptance of FAVs in the Middle East and North Africa (MENA), addressing a significant gap in literature that has predo…	FAVs; FAVs safety; Fully autonomous vehicles; MENA; Middle East and North Africa; Technology acceptance; UTAUT	Autonomous vehicles; Group theory; Risk perception; Safety engineering; Fully autonomous vehicle safety; Fully-autonomous vehicles; Middle East and North Africa; Technology acceptance; The unified theory of acceptance and use of technology(UTAUT); Vehicle acceptance; Vehicle safety; Environmental technology
Bai, K.; Liu, Y.	Bai, Kaige (58768472500); Liu, Yuliang (59781560200)	58768472500; 59781560200	Scarcity, symbolism, and social identity (3S): Unpacking drivers of conspicuous consumption of virtual gear in the metaverse	2025	Journal of Retailing and Consumer Services	0	10.1016/j.jretconser.2025.104396	https://www.scopus.com/inward/record.uri?eid=2-s2.0-105009511848&doi=10.1016%2Fj.jretconser.2025.104396&partnerID=40&md5=b48c11409d420519273657fd5fa68c77	Taylor's University Malaysia, Subang Jaya, Malaysia; Hebei Academy of Fine Arts, Shijiazhuang, China	Bai, Kaige, School of Media and Communication, Taylor's University Malaysia, Subang Jaya, Malaysia; Liu, Yuliang, Hebei Academy of Fine Arts, Shijiazhuang, China	A research gap persists in Metaverse virtual equipment consumption, particularly in the unclear interaction mechanisms of the 3S framework (Scarcity, Symbolism, Social identity) on consumer behavior. Traditional studies often overlook gender differences, complicating the identification of complex causal relationships and multi-level pathways in virtual environments.This study employs PLS-SEM to: …	Conspicuous consumption behaviour; Fuzzy-set qualitative comparative analysis; Gender differences; Metaverse marketing strategies; PLS-SEM analysis; Virtual gear product attributes	consumption behavior; electronic commerce; gender relations; marketing; symbolism; technology adoption
Zincir, B.A.	Zincir, Bugra Arda (58237623800)	58237623800	Transitioning to sustainable shipping: A multidimensional analysis of maritime emission strategies	2025	Ocean and Coastal Management	0	10.1016/j.ocecoaman.2025.107823	https://www.scopus.com/inward/record.uri?eid=2-s2.0-105008654686&doi=10.1016%2Fj.ocecoaman.2025.107823&partnerID=40&md5=00682836e10f5de63043b43aa3f9ef71	Galatasaray Üniversitesi, Istanbul, Turkey	Zincir, Bugra Arda, Galatasaray Üniversitesi, Istanbul, Turkey	The maritime industry, responsible for a significant portion of global greenhouse gas emissions, faces mounting pressure to decarbonize while maintaining operational efficiency. This study examines emission mitigation strategies within the sector through the lens of a PESTEL framework, analyzing political, economic, social, technological, environmental, and legal dimensions. Key findings highligh…	Emission reduction strategies; Maritime regulations; PESTEL analysis; Sustainable shipping	Decarbonization; Economic analysis; Emission control; Environmental regulations; Greenhouse gases; Investments; Life cycle; Regulatory compliance; Social aspects; Sustainable development; Emission reduction strategy; Emissions mitigation; Greenhouse gas emissions; Maritime industry; Maritime regulations; Mitigation strategy; Multi-dimensional analysis; Operational efficiencies; PESTEL analyze; Su…
Ani, A.; Xing, F.; Oroni, C.Z.	Ani, Arsenyan (58970962500); Xing, Fan (59707862400); Oroni, Chrispus Zacharia (57562414800)	58970962500; 59707862400; 57562414800	Modeling behavioral intentions to adopt autonomous vehicles: A dual SEM–FsQCA approach to trust, technology acceptance, and the moderating role of social influence	2025	Transportation Research Part F: Traffic Psychology and Behaviour	0	10.1016/j.trf.2025.06.021	https://www.scopus.com/inward/record.uri?eid=2-s2.0-105008650489&doi=10.1016%2Fj.trf.2025.06.021&partnerID=40&md5=efcc5c742919b34d52752af9b8a11528	Chang'an University, Xi'an, China; Chang'an University, Xi'an, China; Dalian Maritime University, Dalian, China	Ani, Arsenyan, School of Information Engineering, Chang'an University, Xi'an, China; Xing, Fan, School of Electronic and Control Engineering, Chang'an University, Xi'an, China; Oroni, Chrispus Zacharia, School of Information Science and Technology, Dalian Maritime University, Dalian, China	Autonomous vehicles have the potential to transform transportation by increasing efficiency, safety, and sustainability. However, their acceptance remains low, particularly in emerging markets like Armenia, where issues of public trust and perception pose significant barriers. This study aims to examine behavioral intents to embrace autonomous vehicles by extending the Technology Acceptance Model…	Autonomous vehicles; Behavioral intention; Social influence; Trust	Commerce; Economic and social effects; Social behavior; Structural analysis; Armenia; Autonomous Vehicles; Behavioral intention; Emerging markets; Fuzzy Set Qualitative Comparative Analysis; Public trust; Social influence; Structural equation models; Technology acceptance; Trust; Autonomous vehicles
Li, D.; Mao, W.; Pereira, F.C.; Xiao, Y.; Su, X.; Krueger, R.	Li, Danya (57964509500); Mao, Wencan (57424038200); Pereira, Francisco Camara (57212525667); Xiao, Yu (35270447200); Su, Xiang (26433873600); Krueger, Rico (57189998026)	57964509500; 57424038200; 57212525667; 35270447200; 26433873600; 57189998026	Analyzing the behaviors of pedestrians and cyclists in interactions with autonomous systems using controlled experiments: A literature review	2025	Transportation Research Part F: Traffic Psychology and Behaviour	0	10.1016/j.trf.2025.05.031	https://www.scopus.com/inward/record.uri?eid=2-s2.0-105007706125&doi=10.1016%2Fj.trf.2025.05.031&partnerID=40&md5=b369c7874a9c0072a07abc2937358350	Technical University of Denmark, Lyngby, Denmark; Research Organization of Information and Systems National Institute of Informatics, Tokyo, Japan; Aalto University, Espoo, Finland; Helsingin Yliopisto, Helsinki, Finland	Li, Danya, Department of Technology, Technical University of Denmark, Lyngby, Denmark; Mao, Wencan, Information Systems Architecture Science Research Division, Research Organization of Information and Systems National Institute of Informatics, Tokyo, Japan; Pereira, Francisco Camara, Department of Technology, Technical University of Denmark, Lyngby, Denmark; Xiao, Yu, Department of Information an…	Urban transportation is set to undergo a profound transformation with the advent of autonomous systems such as autonomous vehicles, automated buses, and sidewalk delivery robots. To promote safe, sustainable, and inclusive urban mobility, understanding and predicting the behaviors of pedestrians and cyclists, including their intentions, decisions, and movements, when they interact with autonomous…	Autonomous vehicles; Controlled experiment; Human behavioral modeling; Human-autonomous system interaction; Virtual reality	Autonomous vehicles; Bus transportation; Pedestrian safety; Virtual environments; Virtual reality; Virtualization; Autonomous Vehicles; Controlled experiment; Design and implementations; Human behavioral models; Human-autonomous system interaction; Literature reviews; Research gaps; Scaling-up; System interactions; Urban mobility; Urban transportation
Sangrar, R.; Murphy, D.J.; Porter, M.M.	Sangrar, Ruheena (56928276300); Murphy, Dallas J. (58155217500); Porter, Michelle M. (7201468149)	56928276300; 58155217500; 7201468149	Inclusive autonomous shuttles as public transportation options for older people: A qualitative study of user and service provider perspectives	2025	Journal of Transport and Health	1	10.1016/j.jth.2025.102080	https://www.scopus.com/inward/record.uri?eid=2-s2.0-105007432170&doi=10.1016%2Fj.jth.2025.102080&partnerID=40&md5=998d15ba70bf8be6ff2c55947f568987	University of Manitoba, Winnipeg, Canada; University of Manitoba, Winnipeg, Canada	Sangrar, Ruheena, Centre on Aging, University of Manitoba, Winnipeg, Canada; Murphy, Dallas J., Centre on Aging, University of Manitoba, Winnipeg, Canada; Porter, Michelle M., Centre on Aging, University of Manitoba, Winnipeg, Canada, Faculty of Kinesiology and Recreation Management, University of Manitoba, Winnipeg, Canada	Background and objectives: Barrier-free access to transportation allows older adults, especially those with mobility impairments, to maintain independence and community participation. Electric autonomous shuttles can enhance accessibility and energy efficiency of public transportation used by older riders. Little is known about potential users' and transportation service providers’ perceptions of…	Bus; Focus groups; Older adults; Paratransit; Self-driving; Transit
Kumar, S.S.; Ku, B.; Sen, R.; Kumar, M.; Lata, R.	Kumar, Shalendra Satish (57221729244); Ku, Bonwoo (57314925900); Sen, Rajit (58558352100); Kumar, Mahendra (59348779800); Lata, Ranjani (59348779900)	57221729244; 57314925900; 58558352100; 59348779800; 59348779900	Exploring the Impact of Communicative Leadership on Employee Engagement: The Mediated Moderated Effect of Employee Perceptions of Communication and Leaders' Intention to use ChatGPT	2025	Journal of Ecohumanism	3	10.62754/joe.v4i1.4086	https://www.scopus.com/inward/record.uri?eid=2-s2.0-85205285637&doi=10.62754%2Fjoe.v4i1.4086&partnerID=40&md5=80cc52967163f44205b4cab8167e3f67	Fiji National University, Nasinu, Fiji; Chungnam National University, Daejeon, South Korea; Fiji National University, Nasinu, Fiji; University of the South Pacific, Suva, Fiji; Fiji National University, Nasinu, Fiji	Kumar, Shalendra Satish, College of Business, Fiji National University, Nasinu, Fiji; Ku, Bonwoo, School of Business Administration, Chungnam National University, Daejeon, South Korea; Sen, Rajit, Department of Economics and Customs, Fiji National University, Nasinu, Fiji; Kumar, Mahendra, School of Business and Management, University of the South Pacific, Suva, Fiji; Lata, Ranjani, College of En…	Employee engagement is recognized as an integral part of organizational vitality. Enhancing such engagement is a critical factor for any leader seeking to develop a positive work environment and performance within the organization. The study explores the intricate relationship between communicative leadership and employee engagement, with a focal mediating variable of how employees perceive commu…	Chatgpt; Communicative Leadership; Employee Engagement; Employee Perception of Communication; Social Exchange Theory
Wasudawan, K.; Weissmann, M.A.; Nwobodo, S.	Wasudawan, Komathi (57200397413); Weissmann, Marc Arul (57216134914); Nwobodo, Stanley (57215844795)	57200397413; 57216134914; 57215844795	Small and medium-sized enterprises perceived trust towards social media: applying the extended technology acceptance model	2025	Journal of Asia Business Studies	0	10.1108/JABS-12-2024-0701	https://www.scopus.com/inward/record.uri?eid=2-s2.0-105008807567&doi=10.1108%2FJABS-12-2024-0701&partnerID=40&md5=340ca28e39aea8c88afff5f074704c97	Swinburne University of Technology, Hawthorn, Australia; Sunway University, Bandar Sunway, Malaysia; Thompson Rivers University, Kamloops, Canada	Wasudawan, Komathi, School of Business, Swinburne University of Technology, Hawthorn, Australia; Weissmann, Marc Arul, School of Business, Sunway University, Bandar Sunway, Malaysia; Nwobodo, Stanley, Bob Gaglardi School of Business and Economics, Thompson Rivers University, Kamloops, Canada	Purpose – This study aims to examine the perceived ease of use (PEU), perceived usefulness (PU) and perceived trust (PT) in influencing attitude (ATT) and behavioural intention to use (BIU) social media among Malaysian small and medium sized Enterprises (SMEs), the effects of gender on PT and ATT and the mediating effect of SME’s ATT towards social media. Design/methodology/approach – Data was co…	Perceived trust; SMEs; Social media; Technological acceptance model
Benhayoun, I.; Bougrine, S.; Sassioui, A.	Benhayoun, Issam (59220553400); Bougrine, Salma (59680154900); Sassioui, Aimad (59679287800)	59220553400; 59680154900; 59679287800	Readiness for artificial intelligence adoption by auditors in emerging countries – a PLS-SEM analysis of Moroccan firms	2025	Journal of Financial Reporting and Accounting	2	10.1108/JFRA-07-2024-0448	https://www.scopus.com/inward/record.uri?eid=2-s2.0-86000442189&doi=10.1108%2FJFRA-07-2024-0448&partnerID=40&md5=216f69065d7179d69ad7619a10012d06	Université Moulay Ismaïl, Meknes, Morocco	Benhayoun, Issam, Université Moulay Ismaïl, Meknes, Morocco; Bougrine, Salma, Université Moulay Ismaïl, Meknes, Morocco; Sassioui, Aimad, Université Moulay Ismaïl, Meknes, Morocco	Purpose – The aim of this study is to investigate the factors that influence the readiness to adopt artificial intelligence (AI) tools within Moroccan auditing firms. Design/methodology/approach – A quantitative research design was used, using survey data to examine the influence of perceived usefulness (PU), ease of use (EU) and top management commitment (TMC) on AI adoption readiness (AIAR) in …	Adoption; Artificial intelligence; Auditing; Emerging economy; M15; M410; M42; O33; Readiness; Technology acceptance model
Gkanatsiou, M.A.; Triantari, S.; G.; Kotopoulos, T.; Gkanatsios, S.	Gkanatsiou, M. (57193325868); Triantari, Sotiria (58287040600); Kotopoulos, Triantafyllos H. (55001873000); Gkanatsios, Stavros (57193325663)	57193325868; 58287040600; 60120959100; 55001873000; 57193325663	Rewired Leadership: Integrating AI-Powered Mediation and Decision-Making in Higher Education Institutions	2025	Technologies	0	10.3390/technologies13090396	https://www.scopus.com/inward/record.uri?eid=2-s2.0-105017470438&doi=10.3390%2Ftechnologies13090396&partnerID=40&md5=5eabcc2e7e3908fb3ab04c8617e4545e	University of Western Macedonia, Kozani, Greece; University of Macedonia, Thessaloniki, Greece; National University of Science and Technology POLITEHNICA Bucharest, Bucharest, Romania	Gkanatsiou, M., Department of Early Childhood Education, University of Western Macedonia, Kozani, Greece; Triantari, Sotiria, Department of International and European Studies, University of Macedonia, Thessaloniki, Greece; null, null, Department of Early Childhood Education, University of Western Macedonia, Kozani, Greece; Kotopoulos, Triantafyllos H., Department of Early Childhood Education, Uni…	This study examines how university students perceive AI-powered tools for mediation in higher education, with a focus on the influence of communication richness and social presence on trust and the intention to use such systems. Although AI is increasingly used in educational settings, its role in handling academic mediation, where ethical sensitivity, empathy, and trust are essential, remains un…	artificial intelligence; conflict resolution; higher education; leadership communication; social presence	Behavioral research; Decision making; Education computing; Engineering education; Ethical technology; Students; Conflict Resolution; Decisions makings; Educational settings; High educations; Higher education institutions; Intention to use; Leadership communication; Media richness theory; Social presence; University students; Artificial intelligence
Song, H.; Chen, J.; Wu, M.; Zeng, W.	Song, Huimin (57220991053); Chen, Jinliu (57220196298); Wu, Mengjie (58674132800); Zeng, Wei (57943861400)	57220991053; 57220196298; 58674132800; 57943861400	Collaborative Governance Model for Fitness-Health Integration in Smart Communities: Framework and Outcome Measurement	2025	Systems	0	10.3390/systems13090755	https://www.scopus.com/inward/record.uri?eid=2-s2.0-105017428685&doi=10.3390%2Fsystems13090755&partnerID=40&md5=f6a22225f4a08c165f47d0631d81a0d9	Huaqiao University, Quanzhou, China; Suzhou City University, Suzhou, China; Nanjing University of the Arts, Nanjing, China; China-Portugal Joint Laboratory of Cultural Heritage Conservation Science, Suzhou, China	Song, Huimin, College of Tourism, Huaqiao University, Quanzhou, China; Chen, Jinliu, School of Art and Design, Suzhou City University, Suzhou, China, Purple Academy of Culture & Creativity, Nanjing University of the Arts, Nanjing, China, China-Portugal Joint Laboratory of Cultural Heritage Conservation Science, Suzhou, China; Wu, Mengjie, College of Tourism, Huaqiao University, Quanzhou, China; Z…	Compared to non-smart communities, smart communities expand the boundaries of community management and provide a platform for the deep integration of fitness and health. However, a single-entity governance model reduces the management efficiency of smart communities and hinders the realization of fitness-health integration within them. A collaborative governance model involving governments, busin…	collaborative governance; fitness-health integration; psychological distance; satisfaction; smart communities	Distributed computer systems; Government data processing; Rural areas; Smart city; Collaborative governances; Community management; Deep integrations; Fitness-health integration; Governance models; Management efficiency; Multi-stakeholder; Psychological distance; Satisfaction; Smart community; Integration
Wu, R.; Wang, X.; Nie, Y.; Lv, P.; Luo, X.	Wu, Ruixin (59163229700); Wang, Xin (59185459000); Nie, Yong (57203159618); Lv, Peipei (60120257300); Luo, Xiande (58112500800)	59163229700; 59185459000; 57203159618; 60120257300; 58112500800	Exploring Factors Influencing Pre-Service Teachers’ Intention to Use GenAI for Instructional Design: A Grounded Theory Study	2025	Behavioral Sciences	0	10.3390/bs15091169	https://www.scopus.com/inward/record.uri?eid=2-s2.0-105017425731&doi=10.3390%2Fbs15091169&partnerID=40&md5=903e343663577f506383c13cdd84fdc6	Shaanxi Normal University, Xi'an, China	Wu, Ruixin, Faculty of Education, Shaanxi Normal University, Xi'an, China; Wang, Xin, Faculty of Education, Shaanxi Normal University, Xi'an, China; Nie, Yong, Faculty of Education, Shaanxi Normal University, Xi'an, China; Lv, Peipei, Faculty of Education, Shaanxi Normal University, Xi'an, China; Luo, Xiande, Faculty of Education, Shaanxi Normal University, Xi'an, China	Generative artificial intelligence (GenAI) is advancing rapidly and is increasingly integrated into educational settings. How to effectively leverage GenAI to support instructional design has thus become a critical issue in teacher education. While existing studies have validated the technical potential and functional value of GenAI in instructional design, there remains a notable gap in qualitat…	GenAI; grounded theory; instructional design; pre-service teachers; usage intention	anxiety; Article; clinical article; creativity; data interpretation; environmental factor; female; generative artificial intelligence; grounded theory; human; male; natural language processing; psychological aspect; social influence; structured questionnaire; teacher; teacher training; theoretical model; Theory of Planned Behavior
Zhao, S.; Tamimu, M.G.; Luo, A.; Sun, T.; Yang, Y.	Zhao, Shurong (24178208900); Tamimu, Mohammed Gadafi (60119454400); Luo, Ailing (59988491800); Sun, Tiantian (60054019600); Yang, Yongxing (60119412900)	24178208900; 60119454400; 59988491800; 60054019600; 60119412900	Hesitant Fuzzy-BWM Risk Evaluation Framework for E-Business Supply Chain Cooperation for China–West Africa Digital Trade	2025	Journal of Theoretical and Applied Electronic Commerce Research	0	10.3390/jtaer20030233	https://www.scopus.com/inward/record.uri?eid=2-s2.0-105017404106&doi=10.3390%2Fjtaer20030233&partnerID=40&md5=42413738d58ce88fa73a6646569cf507	University of Electronic Science and Technology of China, Chengdu, China; University of Electronic Science and Technology of China, Chengdu, China; School of Management and Economics of UESTC, Chengdu, China	Zhao, Shurong, School of Public Administration, University of Electronic Science and Technology of China, Chengdu, China, Center for West African Studies, University of Electronic Science and Technology of China, Chengdu, China; Tamimu, Mohammed Gadafi, Center for West African Studies, University of Electronic Science and Technology of China, Chengdu, China, School of Management and Economics of …	This paper examines the risks linked to E-business collaboration between China and West Africa, with particular emphasis on Ghana as a pivotal digital commerce centre. This research employs the Hesitant Fuzzy Best–Worst Method (HF-BWM) to systematically identify and prioritise the institutional, technological, sociocultural, and legal issues affecting cross-border e-business operations. This stud…	Best-Worst Method (BWM); China-West Africa cooperation; digital trade; e-business supply chain; Manhattan distance; technique for order of preference by similarity to ideal solution (TOPSIS)
Ji, R.; Chen, H.; Park, S.-D.	Ji, Ruixia (59986151700); Chen, Hong (60118913800); Park, Sang-do (57200581046)	59986151700; 60118913800; 57200581046	From Opportunity to Resistance: A Structural Model of Platform-Based Startup Adoption	2025	Journal of Theoretical and Applied Electronic Commerce Research	1	10.3390/jtaer20030187	https://www.scopus.com/inward/record.uri?eid=2-s2.0-105017404067&doi=10.3390%2Fjtaer20030187&partnerID=40&md5=689cebb85640327d236d56475f188da0	Konkuk University, Seoul, South Korea; Seokyeong University, Seoul, South Korea; Konkuk University, Seoul, South Korea	Ji, Ruixia, Department of International Commerce and Business, Konkuk University, Seoul, South Korea; Chen, Hong, Department of Global Business, Seokyeong University, Seoul, South Korea; Park, Sang-do, Department of International Trade, Konkuk University, Seoul, South Korea	This study explores the determinants of startup intention within the context of e-commerce platform-based startups in South Korea. We employ an extended technology acceptance model (TAM) that integrates individual, social, and entrepreneurial characteristics. A two-step analytical approach is applied, combining variable extraction through data mining and hypothesis testing using structural equati…	digital barriers; e-commerce startup resistance; platform-based startup; startup intention; technology acceptance model
Foudeh, H.A.R.; Yusoff, Y.; Mohamed Zabil, M.H.M.; Lim, L.K.; Shariff, M.S.M.; Hafez, M.A.	Foudeh, Hisham Abdel Razaq (60117322700); Yusoff, Y. Bin (56921898900); Mohamed Zabil, Mohd Hazli (35185866500); Lim, Kok Cheng (57188850203); Shariff, Mohamad Shakri Mohmad (60117672800); Hafez, Mohamed Ahmed (36871460900)	60117322700; 56921898900; 35185866500; 57188850203; 60117672800; 36871460900	Statistical SEM-ANN Approaches for Metaverse Adoption in Education	2025	Journal of Statistics Applications and Probability	0	10.18576/jsap/140501	https://www.scopus.com/inward/record.uri?eid=2-s2.0-105017319745&doi=10.18576%2Fjsap%2F140501&partnerID=40&md5=d0642742eb8ffd0f033cb66c1ede6ac3	Universiti Tenaga Nasional, Kajang, Malaysia; Faculty of Engineering and Quantity Surveying, Nilai, Malaysia; Metharath University, Bangkok, Thailand	Foudeh, Hisham Abdel Razaq, Department of Computing, Universiti Tenaga Nasional, Kajang, Malaysia; Yusoff, Y. Bin, Department of Computing, Universiti Tenaga Nasional, Kajang, Malaysia; Mohamed Zabil, Mohd Hazli, Department of Computing, Universiti Tenaga Nasional, Kajang, Malaysia; Lim, Kok Cheng, Department of Computing, Universiti Tenaga Nasional, Kajang, Malaysia; Shariff, Mohamad Shakri Mohm…	The emergence of immersive virtual environments, such as the metaverse, presents promising opportunities to enhance and transform higher education. However, the effective integration of these technologies requires a nuanced understanding of the factors that influence user adoption. This study investigates the key determinants affecting the adoption of metaverse technology within higher education …	(UTAUT2); information culture theory; Metaverse; technology adoption
Yu, A.; Lee, G.; Liu, Y.; Zhang, M.; Jung, S.; Park, J.; Rhee, J.; Cho, K.	Yu, Aihe (60041366400); Lee, Gyuhyuk (59527338500); Liu, Yu (60117127000); Zhang, Mingfeng (60041996300); Jung, Seunga (60117008900); Park, Jisun (57192682916); Rhee, Jongtae (7202839361); Cho, Kyungeun (59157677500)	60041366400; 59527338500; 60117127000; 60041996300; 60117008900; 57192682916; 7202839361; 59157677500	Development and Evaluation of an Immersive Metaverse-Based Meditation System for Psychological Well-Being Using LLM-Driven Scenario Generation	2025	Systems	0	10.3390/systems13090798	https://www.scopus.com/inward/record.uri?eid=2-s2.0-105017237114&doi=10.3390%2Fsystems13090798&partnerID=40&md5=553f0ecfd99de729fe0ff9c777c07dda	Dongguk University, Seoul, Seoul, South Korea; Dongguk University, Seoul, Seoul, South Korea; Dongguk University, Seoul, Seoul, South Korea; Dongguk University, Seoul, Seoul, South Korea; Dongguk University, Seoul, Seoul, South Korea	Yu, Aihe, Dongguk University, Seoul, Seoul, South Korea; Lee, Gyuhyuk, Department of Computer Science and Artificial Intelligence, Dongguk University, Seoul, Seoul, South Korea; Liu, Yu, Department of Computer Science and Artificial Intelligence, Dongguk University, Seoul, Seoul, South Korea; Zhang, Mingfeng, Department of Computer Science and Artificial Intelligence, Dongguk University, Seoul, S…	The increasing prevalence of mental health disorders highlights the need for innovative and accessible interventions. Although existing digital meditation applications offer valuable basic guidance, they often lack interactivity, real-time personalized feedback, and dynamic simulation of real-life scenarios necessary for comprehensive experiential training applicable to daily stressors. To addres…	AI in healthcare; digital mindfulness intervention; mental health technology; metaverse; mindfulness meditation	Artificial intelligence; Feedback; Health care; User experience; AI in healthcare; Digital mindfulness intervention; Health technology; Immersive; Language model; Mental health; Mental health technology; Metaverses; Mindfulness meditation; Scenarios generation; Virtual reality
Wei, H.; Zhu, R.; Wu, J.	Wei, Huilan (57226424525); Zhu, Rui (60116400500); Wu, Jinyi (60115981600)	57226424525; 60116400500; 60115981600	Promoting the Sustainable Development of Industrial Heritage Tourism Through Digital Intelligence: User Acceptance and Interface Design Research	2025	Sustainability (Switzerland)	0	10.3390/su17188432	https://www.scopus.com/inward/record.uri?eid=2-s2.0-105017131230&doi=10.3390%2Fsu17188432&partnerID=40&md5=9771bd30f57ff6e3ecb9584a24a8c7eb	Hubei University of Technology, Wuhan, China	Wei, Huilan, School of Industrial Design, Hubei University of Technology, Wuhan, China; Zhu, Rui, School of Industrial Design, Hubei University of Technology, Wuhan, China; Wu, Jinyi, School of Industrial Design, Hubei University of Technology, Wuhan, China	With the deepening integration of cultural heritage preservation and tourism, the application of intelligent and digital technologies in industrial heritage tourism has increasingly become a research focus for promoting cultural sustainability. This study takes the Wuhan Iron and Steel Company industrial heritage in Wuhan, Hubei Province, China, as the research object. Based on the UTAUT2 model, …	digital intelligence; industrial heritage; sustainable tourism; UTAUT2 model	artificial intelligence; cultural heritage; ecotourism; heritage tourism; numerical model; path analysis; preservation; sustainable development; China; Hubei; Wuhan
Mircea, I.I.; Roşca, E.; Vlad, C.S.; Ivascu, L.	Mircea, Iulia Ioana (58983530000); Roşca, Eugen (22986568400); Vlad, Ciprian Sorin (59679005800); Ivascu, Larisa (57193516569)	58983530000; 22986568400; 59679005800; 57193516569	Environmental and Behavioral Dimensions of Private Autonomous Vehicles in Sustainable Urban Mobility	2025	Clean Technologies	0	10.3390/cleantechnol7030056	https://www.scopus.com/inward/record.uri?eid=2-s2.0-105017075996&doi=10.3390%2Fcleantechnol7030056&partnerID=40&md5=33fc6984c3c6b9de922eab57970132df	University Politehnica of Bucharest, Bucharest, Romania; Universitatea Politehnica Timisoara, Timisoara, Romania	Mircea, Iulia Ioana, Faculty of Transports, University Politehnica of Bucharest, Bucharest, Romania; Roşca, Eugen, Faculty of Transports, University Politehnica of Bucharest, Bucharest, Romania; Vlad, Ciprian Sorin, Faculty of Management in Production and Transportation, Universitatea Politehnica Timisoara, Timisoara, Romania; Ivascu, Larisa, Faculty of Management in Production and Transportation…	In the current context, where environmental concerns are gaining increased attention, the transition toward sustainable urban mobility stands out as a necessary and responsible step. Technological advancements over the past decade have brought private autonomous vehicles, particularly those defined by the Society of Automotive Engineers Levels 4 and 5, into focus as promising solutions for mitiga…	autonomous vehicles; behavioral intentions; environmental impact; structural equation modeling; sustainable urban mobility; technology acceptance
Noor, U.; Mansoor, M.; Khan, T.I.; Khattak, M.N.	Noor, Uzma (58861158000); Mansoor, Mahnaz (57222297022); Khan, Tariq Iqbal (58282290000); Khattak, Mohammad Nisar (57202188296)	58861158000; 57222297022; 58282290000; 57202188296	The Zenith of Flow Consciousness in Metaverse: Glancing the Consumer Behavior in the Future	2025	International Journal of Consumer Studies	1	10.1111/ijcs.70120	https://www.scopus.com/inward/record.uri?eid=2-s2.0-105016254924&doi=10.1111%2Fijcs.70120&partnerID=40&md5=085298707e66319edeb84070f2e8860a	International Islamic University, Islamabad, Islamabad, Pakistan; Faculty of Management, Law and Social Sciences, Bradford, United Kingdom; The University of Haripur, Haripur, Pakistan; Ajman University, Ajman, United Arab Emirates	Noor, Uzma, Faculty of Management Sciences, International Islamic University, Islamabad, Islamabad, Pakistan; Mansoor, Mahnaz, Sciences and Engineering, Faculty of Management, Law and Social Sciences, Bradford, United Kingdom; Khan, Tariq Iqbal, Department of Management Sciences, The University of Haripur, Haripur, Pakistan; Khattak, Mohammad Nisar, Department of Management, Ajman University, Ajm…	This study investigates consumer behavior within the metaverse, focusing on the influence of social presence, flow consciousness, e-trust, and affinity for technology interaction on the propensity to buy online and intentions to prosume. A quantitative research approach was employed, with data collected via an online survey from 502 Zepeto users. Hypothesis testing was done to analyze the relatio…	affinity for technology interaction; E-trust; flow consciousness; metaverse; social presence
Palmieri, S.; Lotti, G.; Bisson, M.; D’Ascenzi, E.; Spinò, C.	Palmieri, Stefania (56909732500); Lotti, Giuseppe (57203567274); Bisson, Mario (57209306288); D’Ascenzi, Eleonora (60102283400); Spinò, Claudia (60101451600)	56909732500; 57203567274; 57209306288; 60102283400; 60101451600	Fostering Embodied and Attitudinal Change Through Immersive Storytelling: A Hybrid Evaluation Approach for Sustainability Education	2025	Sustainability (Switzerland)	0	10.3390/su17177885	https://www.scopus.com/inward/record.uri?eid=2-s2.0-105016215764&doi=10.3390%2Fsu17177885&partnerID=40&md5=8b7aa479207cb5cae2dc11d942f13a12	Politecnico di Milano, Milan, Italy; Università degli Studi di Firenze, Florence, Italy	Palmieri, Stefania, Department of Design, Politecnico di Milano, Milan, Italy; Lotti, Giuseppe, Department of Architecture, Università degli Studi di Firenze, Florence, Italy; Bisson, Mario, Department of Design, Politecnico di Milano, Milan, Italy; D’Ascenzi, Eleonora, Department of Architecture, Università degli Studi di Firenze, Florence, Italy; Spinò, Claudia, Department of Design, Politecnic…	Immersive technologies are increasingly acknowledged as powerful tools in sustainability education, capable of fostering deeper engagement and emotional resonance. This study investigates the potential of 360° VR storytelling to enhance learning through embodied knowledge, attitudinal change, and emotional awareness. Conducted within the EMOTIONAL project, the research explores a first-person nar…	Electrodermal Activity; embodied knowledge; hybrid assessment framework; immersive learning; immersive storytelling design; sustainability education; virtual reality	education; integrated approach; learning; sustainability; traditional knowledge; virtual reality
Tawfik, R.; Turk, K.G.B.; Alomair, M.; Sidahmed, S.; Alqurashi, R.M.; Ebrahim, A.; El-Kafrawy, M.; Hamad, S.; Al-Karablieh, E.	Tawfik, Rady T. (57127116300); Turk, Khalid G.Biro (59153511500); Alomair, Mohammed Ahmed (57850060200); Sidahmed, Salah M. (57849346800); Alqurashi, Randah M. (57191863465); Ebrahim, Ammar Mubark (16745148900); El-Kafrawy, Mohamed M. (57222866175); Hamad, Sidiq (60101226600); Al-Karablieh, Emad Kamel (6507294852)	57127116300; 59153511500; 57850060200; 57849346800; 57191863465; 16745148900; 57222866175; 60101226600; 6507294852	Enhancing Treated Wastewater Reuse in Saudi Agriculture: Farmers’ Perspectives	2025	Sustainability (Switzerland)	0	10.3390/su17177633	https://www.scopus.com/inward/record.uri?eid=2-s2.0-105016214540&doi=10.3390%2Fsu17177633&partnerID=40&md5=9381c6cca9cdc3b92da2e431727a3f43	King Faisal University, Al-Ahsa, Saudi Arabia; King Faisal University, Al-Ahsa, Saudi Arabia; King Faisal University, Al-Ahsa, Saudi Arabia; King Faisal University, Al-Ahsa, Saudi Arabia; The University of Jordan, Amman, Jordan	Tawfik, Rady T., Department of Agribusiness and Consumer Sciences, King Faisal University, Al-Ahsa, Saudi Arabia; Turk, Khalid G.Biro, Water Studies Centre, King Faisal University, Al-Ahsa, Saudi Arabia; Alomair, Mohammed Ahmed, Department of Food Science and Nutrition, King Faisal University, Al-Ahsa, Saudi Arabia; Sidahmed, Salah M., Department of Food Science and Nutrition, King Faisal Univers…	The reuse of treated wastewater (TWW) offers a sustainable solution for water management in agriculture, particularly in arid regions like Saudi Arabia. However, its success depends on farmers’ acceptance, influenced by perceptions of economic benefits, social acceptability, environmental impacts, and health risks. This study surveys 391 farmers across five regions in Saudi Arabia to assess their…	agricultural irrigation; farmers’ attitudes; sustainability; treated wastewater; water scarcity	agricultural practice; arid region; education; farmers attitude; irrigation system; sustainability; wastewater treatment; water management; water quality; Al-Ahsa; Eastern Province [Saudi Arabia]; Saudi Arabia
Yoo, D.-U.; Kang, J.; Park, S.-M.	Yoo, Daun (57217686800); Kang, Jeannie (57487627400); Park, Sung-min (7501832231)	57217686800; 57487627400; 7501832231	Design and Framework of Non-Intrusive Spatial System for Child Behavior Support in Domestic Environments	2025	Sensors	0	10.3390/s25175257	https://www.scopus.com/inward/record.uri?eid=2-s2.0-105015894912&doi=10.3390%2Fs25175257&partnerID=40&md5=cfcb6a20a462d235b6b8e2473aaf52dc	Ewha Womans University, Seoul, South Korea; Ewha Womans University, Seoul, South Korea; Ewha Womans University, Seoul, South Korea	Yoo, Daun, Department of Architecture, Ewha Womans University, Seoul, South Korea; Kang, Jeannie, College of Art & Design, Ewha Womans University, Seoul, South Korea; Park, Sung-min, Division of Electronic and Semiconductor Engineering, Ewha Womans University, Seoul, South Korea	This paper proposes a structured design framework and system architecture for a non-intrusive spatial system aimed at supporting child behavior in everyday domestic environments. Rooted in ethical considerations, our approach defines four core behavior-guided design strategies: routine recovery, emotion-responsive adjustment, behavioral transition induction, and external linkage. Each strategy is…	behavior-guided system; child-behavior; design strategy; LiDAR; sensor	Behavioral research; Computer architecture; Ethical technology; Feedback; Iterative methods; Behavior-guided system; Child-behavior; Design strategies; Domestic environments; Guided system; LiDAR; Lower resolution; Non-intrusive; Spatial systems; Structured design; Housing; child; child behavior; home environment; human; physiology; Child; Child Behavior; Home Environment; Humans
Guo, F.; Gao, L.; Ni, A.; Zhao, X.; Zhang, Y.	Guo, Fengyu (59937780900); Gao, Linjie (23110244200); Ni, Anning (22985884600); Zhao, Xu (60092748900); Zhang, Yunxi (60093454200)	59937780900; 23110244200; 22985884600; 60092748900; 60093454200	Research on MaaS Usage Intention and Influence Mechanism	2025	Applied Sciences (Switzerland)	0	10.3390/app15179453	https://www.scopus.com/inward/record.uri?eid=2-s2.0-105015399110&doi=10.3390%2Fapp15179453&partnerID=40&md5=cae2bd891c890b976daa77124ce14150	Shanghai Jiao Tong University, Shanghai, China	Guo, Fengyu, Ocean and Civil Engineering, Shanghai Jiao Tong University, Shanghai, China; Gao, Linjie, Ocean and Civil Engineering, Shanghai Jiao Tong University, Shanghai, China; Ni, Anning, Ocean and Civil Engineering, Shanghai Jiao Tong University, Shanghai, China; Zhao, Xu, Ocean and Civil Engineering, Shanghai Jiao Tong University, Shanghai, China; Zhang, Yunxi, Ocean and Civil Engineering, …	To promote the sustainable development of urban smart transportation systems, this study constructs a structural equation model (SEM) based on the Technology Acceptance Model (TAM), incorporating extended variables including social influence, environmental awareness, privacy concerns, and service similarity to investigate users’ behavioral intentions toward Mobility as a Service (MaaS). The resea…	mediating effect; mobility as a service (MaaS); moderating effect; structural equation model; technology acceptance model	Behavioral research; Carrier mobility; Environmental technology; Multimodal transportation; Population statistics; Sustainable development; Ease-of-use; Environmental awareness; Mediating effect; Mobility as a service (mobility as a service); Moderating effect; Privacy concerns; Service mobility; Social influence; Structural equation models; Technology acceptance model; Urban transportation
Mengucci, G.; Cioffi, A.; Galli, M.; Melzi, S.; Tomasini, G.	Mengucci, Giulia (60054837600); Cioffi, Antonio (57808693600); Galli, Manuela (7202606196); Melzi, Stefano (6603460248); Tomasini, Gisella Marita (15728944500)	60054837600; 57808693600; 7202606196; 6603460248; 15728944500	Set-up of an experimental protocol to analyse physiological signals during autonomous driving in a dynamic driving simulator	2025	Transportation Research Interdisciplinary Perspectives	0	10.1016/j.trip.2025.101546	https://www.scopus.com/inward/record.uri?eid=2-s2.0-105013675054&doi=10.1016%2Fj.trip.2025.101546&partnerID=40&md5=c94761e36e44812ace73ad6ee12d2a42	Politecnico di Milano, Milan, Italy; Politecnico di Milano, Milan, Italy	Mengucci, Giulia, Politecnico di Milano, Milan, Italy, Information and Bioengineering, Politecnico di Milano, Milan, Italy; Cioffi, Antonio, Politecnico di Milano, Milan, Italy; Galli, Manuela, Information and Bioengineering, Politecnico di Milano, Milan, Italy; Melzi, Stefano, Politecnico di Milano, Milan, Italy; Tomasini, Gisella Marita, Politecnico di Milano, Milan, Italy	Advancements in autonomous vehicle technology continue to progress rapidly, but concerns regarding public acceptance persist. Traditional studies have used questionnaires to assess social acceptance, but these have limitations. To gather more reliable data, tracking physiological signals offers a promising alternative. This study aims to develop and test an experimental protocol to assess human a…	Autonomous driving; Dynamic driving simulator; Experimental protocol; Physiological signals
Muñoz, J.; Tormos, R.	Muñoz, Jordi (24512548200); Tormos, Raül (55390885700)	24512548200; 55390885700	Mitigating the NIMBY effect on renewable energy: Experimental evidence from survey-based interventions in Catalonia	2025	Energy Research and Social Science	0	10.1016/j.erss.2025.104277	https://www.scopus.com/inward/record.uri?eid=2-s2.0-105013232755&doi=10.1016%2Fj.erss.2025.104277&partnerID=40&md5=7209ad915b47709f774f65d0d6f12791	Universitat de Barcelona, Barcelona, Spain; Generalitat de Catalunya, Barcelona, Spain	Muñoz, Jordi, Department of Political Science, Universitat de Barcelona, Barcelona, Spain; Tormos, Raül, Departament de la Presidència, Generalitat de Catalunya, Barcelona, Spain	The deployment of solar and wind power plants is widely supported in principle, yet local communities often resist when such projects appear in their immediate vicinity—a pattern commonly referred to as the NIMBY (Not in My Back Yard) effect. This contradiction poses significant challenges for decarbonization efforts. In this study, we draw on open-ended responses and two survey-based experimenta…	Community acceptance; Energy infrastructure; Local resistance; NIMBY effect; Project scale; Renewable energy opposition; Survey experiment
Zhang, K.; Xie, Y.; Han, W.; Zhang, D.; Quan, Y.	Zhang, Ke (57221087669); Xie, Yuchen (59716635300); Han, Wangjing (60042287100); Zhang, Dandan (60041445600); Quan, Yan (60041653600)	57221087669; 59716635300; 60042287100; 60041445600; 60041653600	Algorithm to emotion: a three-stage model of user acceptance for AI-generated news platforms	2025	Telematics and Informatics	0	10.1016/j.tele.2025.102312	https://www.scopus.com/inward/record.uri?eid=2-s2.0-105013116059&doi=10.1016%2Fj.tele.2025.102312&partnerID=40&md5=8be322b172aa8f55a05612f959714c87	Soochow University, Suzhou, China	Zhang, Ke, School of Communication, Soochow University, Suzhou, China; Xie, Yuchen, School of Communication, Soochow University, Suzhou, China; Han, Wangjing, School of Communication, Soochow University, Suzhou, China; Zhang, Dandan, School of Communication, Soochow University, Suzhou, China; Quan, Yan, School of Communication, Soochow University, Suzhou, China	With the rapid development of AI, Users’ acceptance of intelligent recommendation technology on news platforms directly affects the effectiveness and sustainability of using intelligent recommendation AI news. This study investigates user acceptance of AI-driven news recommendation platforms by applying the Artificial Intelligent Device Use Acceptance (AIDUA) model. Through a survey of 1,100 user…	AI news recommendation; AIDUA model; Algorithmic transparency; Emotion mediation; User acceptance	Behavioral research; Recommender systems; Acceptance models; AI news recommendation; Algorithmic transparency; Algorithmics; Artificial intelligent; Artificial intelligent device use acceptance model; Emotion mediation; Intelligent devices; News recommendation; Users' acceptance; Transparency
Merz, A.; Moser, I.; Bergamin, P.B.	Merz, Axel (60022839300); Moser, Ivan (56009769800); Bergamin, Per (40461074700)	60022839300; 56009769800; 40461074700	Performance expectancy and social influence drive the acceptance of immersive virtual reality for professional collaboration	2025	Virtual Reality	0	10.1007/s10055-025-01182-5	https://www.scopus.com/inward/record.uri?eid=2-s2.0-105012221997&doi=10.1007%2Fs10055-025-01182-5&partnerID=40&md5=c0d259b6f65a1b7f94c051d047426a12	Swiss Distance University of Applied Sciences, Brig, Switzerland; North-West University, Potchefstroom, South Africa	Merz, Axel, Institute for Research in Open-, Swiss Distance University of Applied Sciences, Brig, Switzerland; Moser, Ivan, Institute for Research in Open-, Swiss Distance University of Applied Sciences, Brig, Switzerland; Bergamin, Per, Institute for Research in Open-, Swiss Distance University of Applied Sciences, Brig, Switzerland, North-West University, Potchefstroom, South Africa	There is growing evidence supporting the usefulness of immersive virtual reality (IVR) for collaboration. However, its widespread adoption in the workplace is still pending. For a successful introduction to the professional environment, it is crucial to identify the factors influencing the acceptance of IVR for collaboration. Therefore, in this study, we employed an adapted UTAUT2 technology acce…	Professional collaboration; Structural equation modeling; Technology acceptance; UTAUT2; Virtual Reality	Professional aspects; Social behavior; Behavioral intention; Immersive virtual reality; Performance; Professional collaboration; Professional environments; Social influence; Structural equation models; Technology acceptance; Technology acceptance model; UTAUT2; Virtual reality
Reegård, K.; Fernandes, A.; Bloch, M.	Reegård, Kine (57190620220); Fernandes, Alexandra M. (56941339200); Bloch, Marten (57211347644)	57190620220; 56941339200; 57211347644	Perceptions of Technology-Related Job Insecurity among Healthcare Personnel: A Cross-Sectional Study	2025	International Journal of Social Robotics	0	10.1007/s12369-025-01283-w	https://www.scopus.com/inward/record.uri?eid=2-s2.0-105009623402&doi=10.1007%2Fs12369-025-01283-w&partnerID=40&md5=93129f33e5c71beb3db6f493100fb7b8	Institutt for energiteknikk, Skedsmokorset, Norway; Institutt for energiteknikk, Skedsmokorset, Norway	Reegård, Kine, Department of Human and Organizational Factors, Institutt for energiteknikk, Skedsmokorset, Norway; Fernandes, Alexandra M., Department of Humans and Automation, Institutt for energiteknikk, Skedsmokorset, Norway; Bloch, Marten, Department of Humans and Automation, Institutt for energiteknikk, Skedsmokorset, Norway	Robotics are increasingly looked to as a means for addressing workforce shortages in healthcare by relieving healthcare personnel of tasks. Despite their potential, recent research indicates that these technological advancements might contribute to feelings of job insecurity, prompting employees to consider alternative employment. Understanding how healthcare personnel view their job prospects co…	Healthcare; Job insecurity; Perceptions of robots; Robot acceptance; Robot adoption; Technology threat	Anthropomorphic robots; Employment; Human resource management; Job satisfaction; Regression analysis; Healthcare; Healthcare workers; Humanoid robot; Job insecurity; Perception of robot; Robot acceptances; Robot adoption; Robot technology; Technology threat; Work environments; Health care
Abdelrahman, M.; Papamichail, K.N.; Hammady, R.; Kurt, Y.; Abdallah, W.; Shixiong Liu, L.; Kapser, S.	Abdelrahman, Mahmoud (57209336109); Papamichail, K. Nadia (6602784503); Hammady, Ramy (57191285273); Kurt, Yusuf (57191667277); Abdallah, Wael M. (57221673573); Shixiong Liu, Leo (59959190600); Kapser, Sebastian (57203634512)	57209336109; 6602784503; 57191285273; 57191667277; 57221673573; 59959190600; 57203634512	Organisational Culture and Knowledge Management Systems Adoption: Examining Employee Usage in Multinational Corporations	2025	Global Journal of Flexible Systems Management	0	10.1007/s40171-025-00448-w	https://www.scopus.com/inward/record.uri?eid=2-s2.0-105008871577&doi=10.1007%2Fs40171-025-00448-w&partnerID=40&md5=93628cbf38127bd5110e534cfae5ee69	Manchester Metropolitan University Business School, Manchester, United Kingdom; Zagazig University, Zagazig, Egypt; Alliance Manchester Business School, Manchester, United Kingdom; University of Southampton, Southampton, United Kingdom; Faculty of Applied Art, Helwan, Egypt; AUC School of Business, New Cairo, Egypt; Hochschule Heilbronn, Heilbronn, Germany	Abdelrahman, Mahmoud, Manchester Metropolitan University Business School, Manchester, United Kingdom, Department of Business Administration, Zagazig University, Zagazig, Egypt; Papamichail, K. Nadia, Alliance Manchester Business School, Manchester, United Kingdom; Hammady, Ramy, University of Southampton, Southampton, United Kingdom, Faculty of Applied Art, Helwan, Egypt; Kurt, Yusuf, Alliance Ma…	In an era marked by digital transformation and organisational complexity, multinational corporations (MNCs) strive to build flexible systems that can harness and share knowledge effectively across diverse cultural and geographic contexts. This study investigates the strategic role of organisational culture in enabling the adoption and utilisation of knowledge management systems (KMSs) and how thi…	Knowledge management systems; Knowledge sharing; Organisational culture; Organisational effectiveness; Technology flexibility
Mavroudi, M.; Tost, M.; Eckl, M.; Ammerer, G.; Barakos, G.	Mavroudi, Maria (58315431500); Tost, Michael (57201156727); Eckl, Magdalena (59906834300); Ammerer, Gloria (57212380043); Barakos, George (57216239505)	58315431500; 57201156727; 59906834300; 57212380043; 57216239505	The role of earth observation technologies in enhancing social acceptance of mining operations	2025	Extractive Industries and Society	0	10.1016/j.exis.2025.101689	https://www.scopus.com/inward/record.uri?eid=2-s2.0-105005788939&doi=10.1016%2Fj.exis.2025.101689&partnerID=40&md5=03645beac5adb2d350809409b8c468f0	Montanuniversitat Leoben, Leoben, Austria; WA School of Mines: Minerals, Energy and Chemical Engineering, Kalgoorlie, Australia	Mavroudi, Maria, Chair of Mining Engineering and Mineral Economics, Montanuniversitat Leoben, Leoben, Austria; Tost, Michael, Chair of Mining Engineering and Mineral Economics, Montanuniversitat Leoben, Leoben, Austria; Eckl, Magdalena, Chair of Mining Engineering and Mineral Economics, Montanuniversitat Leoben, Leoben, Austria; Ammerer, Gloria, Chair of Mining Engineering and Mineral Economics, …	The low level of social acceptance of the extractive industry in Europe remains a significant challenge, despite the growing use of emerging technologies that improve operational efficiency and promote responsible mining practices. This study investigates public perceptions of mining and examines the potential role of Earth Observation (EO) technologies in enhancing social acceptance, using selec…	Austria; Earth observation technologies; Public opinion; Responsible mining; Social acceptance
Marghany, M.N.M.; Elmohandes, N.M.A.A.; Mohamad, I.; Elshawarbi, N.N.M.A.; Saleh, M.I.; Ghazy, K.; Helal, M.Y.I.	Marghany, Mostafa (58213494900); Elmohandes, Nirmeen (58208871400); Mohamad, Ibrahim (57889253000); Elshawarbi, Nabila Nabil Mohamed Amin (58186050100); Saleh, Mahmoud Ibraheam (57222984549); Ghazy, Khaled (57646302000); Helal, Mohamed Youssef Ibrahim (57999411800)	58213494900; 58208871400; 57889253000; 58186050100; 57222984549; 57646302000; 57999411800	Robots at your service: Understanding hotel guest acceptance with meta-UTAUT investigation	2025	International Journal of Hospitality Management	1	10.1016/j.ijhm.2025.104227	https://www.scopus.com/inward/record.uri?eid=2-s2.0-105004476900&doi=10.1016%2Fj.ijhm.2025.104227&partnerID=40&md5=bd6d33fb0905bad3832da4d69b850344	University of Essex, Colchester, United Kingdom; Debreceni Egyetem Gazdaságtudományi Kar, Debrecen, Hungary; Canterbury Christ Church University, Canterbury, United Kingdom; Hashemite University, Zarqa, Jordan; Ural Federal University, Yekaterinburg, Russian Federation; KFUPM Business School, Dhahran, Saudi Arabia; Faculty of Tourisim & Hotel Management, Helwan, Egypt; Faculty of Tourisim & Hotel…	Marghany, Mostafa, Edge Hotel School, University of Essex, Colchester, United Kingdom, Hotel Management Department, Faculty of Tourisim & Hotel Management, Helwan, Egypt; Elmohandes, Nirmeen, Department of Tourism and Hospitality Management, Debreceni Egyetem Gazdaságtudományi Kar, Debrecen, Hungary, Business & Tourism Management, Canterbury Christ Church University, Canterbury, United Kingdom, H…	This study examines the main factors contributing to robot acceptance by UK hotel guests, aiming to increase the acceptance of robot technology and ensure the success of robot initiatives. To reach this aim, it combines the Meta-UTAUT model and four additional factors, including anthropomorphism, aesthetics, interaction, and trust. The study employs a quantitative approach, analysing 358 online s…	Aesthetics; Anthropomorphism; Hotel Service Robots; Interaction; Meta-UTAUT; Trust
Jones, C.R.; Lee, R.P.; Kaklamanou, D.	Jones, Christopher R. (57910538500); Lee, Rohpin (56567056900); Kaklamanou, Daphne (36637682100)	57910538500; 56567056900; 36637682100	Public attitudes towards gasification technologies in the UK, Germany and China and their susceptibility to the Nasty Effect	2025	Technology in Society	1	10.1016/j.techsoc.2025.102891	https://www.scopus.com/inward/record.uri?eid=2-s2.0-105001739003&doi=10.1016%2Fj.techsoc.2025.102891&partnerID=40&md5=65fcae47b5bd5cda4f5206db7d69d5a7	University of Portsmouth, Portsmouth, United Kingdom; Brandenburgische Technische Universität Cottbus, Cottbus, Germany	Jones, Christopher R., University of Portsmouth, Portsmouth, United Kingdom; Lee, Rohpin, Brandenburgische Technische Universität Cottbus, Cottbus, Germany; Kaklamanou, Daphne, University of Portsmouth, Portsmouth, United Kingdom	In many countries, there is growing interest in the use of gasification technologies as an alternative to oil and natural gas in industrial-scale chemical production. Gasification could help to reduce reliance on fossil fuel imports and, depending upon the feedstock used, could help to decarbonise and improve the circularity of the sector. Despite the importance that public acceptance can have fo…	Communication; Gasification; Nasty effect; Public attitudes; Risk perception; Technology acceptance	Chemical production; Gasification technologies; Industrial scale; Industrial-technology; Nasty effect; Oil and natural gas; Public acceptance; Public attitudes; Technology acceptance; Waste gasification; alternative energy; circular economy; emission control; public attitude; risk perception; technology adoption; China; Germany; United Kingdom
Zahra, M.; Ali Naqvi, S.A.; Hussain, B.; Magazzino, C.	Zahra, Masooma (60068976900); Ali Naqvi, Syed Asif (57208923271); Hussain, Bilal (35264322900); Magazzino, Cosimo (54405918800)	60068976900; 57208923271; 35264322900; 54405918800	Digitalizing sustainability in Pakistan’s textile sector: An investigation of lean digital transformation adoption	2025	International Journal of Engineering Business Management	0	10.1177/18479790251369174	https://www.scopus.com/inward/record.uri?eid=2-s2.0-105014212012&doi=10.1177%2F18479790251369174&partnerID=40&md5=02e4701ae2e694ce5c2afb69e4aa6c2f	Government College University Faisalabad, Faisalabad, Pakistan; Kunming University of Science and Technology, Kunming, China; Università degli Studi Roma Tre, Rome, Italy; Western Caspian University Baku, Baku, Azerbaijan	Zahra, Masooma, Department of Economics, Government College University Faisalabad, Faisalabad, Pakistan; Ali Naqvi, Syed Asif, School of Economics and Management, Kunming University of Science and Technology, Kunming, China; Hussain, Bilal, School of Economics and Management, Kunming University of Science and Technology, Kunming, China, Department of Political Science, Università degli Studi Roma…	Rapid digital technology adoption is reshaping manufacturing worldwide, yet Pakistan’s textile industry faces challenges – outdated practices, high innovation costs, and limited lean operations – that constrain competitiveness and sustainability. Addressing this gap, the study adapts the Unified Theory of Acceptance and Use of Technology (UTAUT2) framework, extending it with lean thinking and sus…	behavioral intention; digital transformation; lean thinking; Pakistan; PLS-SEM; stakeholders; sustainable manufacturing; technological innovation
Keeley, A.R.; Koo, K.; Chapman, A.; Managi, S.	Keeley, Alexander Ryota (57189391230); Koo, Kyomyoung (59945399400); Chapman, Andrew John (56896748300); Managi, Shunsuke (13609873900)	57189391230; 59945399400; 56896748300; 13609873900	Psychological and socio-economic drivers of public acceptance for direct air capture and utilization technology	2025	Journal of Cleaner Production	0	10.1016/j.jclepro.2025.145962	https://www.scopus.com/inward/record.uri?eid=2-s2.0-105008150497&doi=10.1016%2Fj.jclepro.2025.145962&partnerID=40&md5=2e9472e4f1949f5bfcf4cdb69f141cb3	Kyushu University, Fukuoka, Japan; Kyushu University, Fukuoka, Japan; Kyushu University, Fukuoka, Japan; Kyushu University, Fukuoka, Japan	Keeley, Alexander Ryota, Kyushu University, Fukuoka, Japan, Urban Institute, Kyushu University, Fukuoka, Japan; Koo, Kyomyoung, Kyushu University, Fukuoka, Japan; Chapman, Andrew John, Kyushu University, Fukuoka, Japan, Kyushu University, Fukuoka, Japan; Managi, Shunsuke, Kyushu University, Fukuoka, Japan, Urban Institute, Kyushu University, Fukuoka, Japan	Achieving carbon neutrality by 2050 requires the rapid adoption of innovative carbon removal technologies such as Direct Air Capture (DAC). However, the success of DAC deployment hinges not only on technological advancements but also on social acceptance. This study investigates the psychological and socio-economic determinants influencing public preferences for DAC-U (Direct Air Capture and Util…	Direct air capture and utilization (DAC-U); Environmental awareness; Social acceptance; Structural equation modeling (SEM); Technology acceptance	Carbon; Direct air capture; Economics; Population statistics; Social aspects; Sustainable development; Air captures; Carbon neutralities; Direct air capture and utilization; Environmental awareness; Public acceptance; Social acceptance; Socio-economics; Structural equation modeling; Structural equation models; Technology acceptance; Environmental technology
Sudhindra, N.I.; Rajeswari, P.S.	Sudhindra, Neglur Indrani (60052885500); Rajeswari, P. S. (56694830200)	60052885500; 56694830200	THE ETHICAL PERSONALISATION NUDGING MODEL (EPNM): EXTENDING TAM TO PROMOTE TRUST AND RESPONSIBLE GAMING BEHAVIOUR	2025	Acta Innovations	0	10.62441/actainnovations.v56i.433	https://www.scopus.com/inward/record.uri?eid=2-s2.0-105013597822&doi=10.62441%2Factainnovations.v56i.433&partnerID=40&md5=e4371ace0214a4f5cb446950980f0e24	SRM Institute of Science and Technology, Kattankulathur, India	Sudhindra, Neglur Indrani, Faculty of Management, SRM Institute of Science and Technology, Kattankulathur, India; Rajeswari, P. S., Faculty of Management, SRM Institute of Science and Technology, Kattankulathur, India	This study combines nudge theory with the Technology Acceptance Model (TAM) to explore how personalised digital nudges can encourage ethical behaviour and foster trust in online gaming, especially among Indian university students. Using a mixed-methods design, data were gathered from 200 participants aged 19–35 to assess the effects of nudges such as spending limits and transparency notifications…	Digital Nudging Ethical Considerations; Online Gaming; Personalisation; TAM
Elyakim, N.	Elyakim, Nitzan (57205699967)	57205699967	Bridging expectations and reality: Addressing the price-value paradox in teachers' AI integration	2025	Education and Information Technologies	1	10.1007/s10639-025-13466-z	https://www.scopus.com/inward/record.uri?eid=2-s2.0-86000290822&doi=10.1007%2Fs10639-025-13466-z&partnerID=40&md5=b39172bf4bbd49eb9329a07bb796515a	Talpiot College, Holon, Israel; Jerusalem College, Jerusalem, Israel; Orot College, Israel	Elyakim, Nitzan, Department of Education, Talpiot College, Holon, Israel, Department of Education, Jerusalem College, Jerusalem, Israel, Orot College, Israel	This study examines educators' perceptions of adopting Generative Artificial Intelligence (GenAI) tools in education through the lens of the extended Unified Theory of Acceptance and Use of Technology (UTAUT2) model. Using structural equation modeling (SEM) on data collected from 490 participants, the research investigates: (a) the extent to which UTAUT2 constructs explain educators' intentions a…	AI Adoption Dynamics; AI Integration in Education; Educators' Perceptions; Price-Value Paradox; UTAUT2 Framework
Noureddine, R.; Boote, D.; Campbell, L.O.	Noureddine, Rasha (59670587400); Boote, David N. (6603074668); Campbell, Laurie O. (57203110118)	59670587400; 6603074668; 57203110118	Assessing the validity of utaut among higher education instructors: a meta-analysis	2025	Education and Information Technologies	2	10.1007/s10639-025-13449-0	https://www.scopus.com/inward/record.uri?eid=2-s2.0-86000100093&doi=10.1007%2Fs10639-025-13449-0&partnerID=40&md5=ac4d18a0a830b180cc27a783c8dd6996	University of Central Florida, Orlando, United States	Noureddine, Rasha, College of Community Innovation and Education, University of Central Florida, Orlando, United States; Boote, David N., College of Community Innovation and Education, University of Central Florida, Orlando, United States; Campbell, Laurie O., College of Community Innovation and Education, University of Central Florida, Orlando, United States	A meta-analytic study was conducted of the Unified Theory of Acceptance and Use of Technology to understand higher education instructors use of technology in teaching and learning. Through broad searches of the years 2003–2023, 117 records were identified for initial review. After reviewing the studies and removing those studies that were duplicates or did not meet the search criteria, ten studie…	Higher education; Instructors; Technology acceptance; UTAUT
Hržica, R.; Debelak, K.; Pevcin, P.	Hržica, Rok (57219175824); Debelak, Katja (60075000400); Pevcin, Primož (55313613500)	57219175824; 60075000400; 55313613500	A Dual-Level Model of AI Readiness in the Public Sector: Merging Organizational and Individual Factors Using TOE and UTAUT	2025	Systems	1	10.3390/systems13080705	https://www.scopus.com/inward/record.uri?eid=2-s2.0-105014390769&doi=10.3390%2Fsystems13080705&partnerID=40&md5=77c1b922f994e95db0cb4824585a4df9	Univerza v Ljubljani, Ljubljana, Slovenia	Hržica, Rok, Faculty of Public Administration, Univerza v Ljubljani, Ljubljana, Slovenia; Debelak, Katja, Faculty of Public Administration, Univerza v Ljubljani, Ljubljana, Slovenia; Pevcin, Primož, Faculty of Public Administration, Univerza v Ljubljani, Ljubljana, Slovenia	Artificial intelligence (AI) is increasingly transforming the public sector, although the willingness of organizations to adopt such technologies varies widely. Existing models, such as the technology–organization–environment (TOE) model, highlight systemic drivers and barriers but overlook the individual-level factors that are also critical to successful adoption. To address this gap, we propose…	Analytic Hierarchy Process (AHP); group decision-making; technology–organization–environment (TOE); unified theory of acceptance and use of technology (UTAUT)	Analytic hierarchy process; Artificial intelligence; Behavioral research; Decision making; Group technology; Group theory; Matrix algebra; Analytic hierarchy; Group Decision Making; Hierarchy process; Individual factors; Public sector; Technology organization environments; Technology–organization–environment; The unified theory of acceptance and use of technology(UTAUT); Unified theory of accepta…
Milosz, M.; Zyla, K.; Skulimowski, S.P.; Dakowicz, A.L.; Szymczyk, T.; Badurowicz, M.	Milosz, Marek (14320553400); Zyla, Kamil (56658571900); Skulimowski, Stanisław Piotr (57201985150); Dakowicz, Anna Liliana (60015482000); Szymczyk, Tomasz (36176524600); Badurowicz, Marcin (41260923500)	14320553400; 56658571900; 57201985150; 60015482000; 36176524600; 41260923500	Virtual Reality in Supporting the Creation of Sustainable Tourism: A Case Study of Gen Z Technology Acceptance	2025	Sustainability (Switzerland)	0	10.3390/su17167173	https://www.scopus.com/inward/record.uri?eid=2-s2.0-105014383063&doi=10.3390%2Fsu17167173&partnerID=40&md5=97e32b943e60cb7f54860f15356a044b	Politechnika Lubelska, Lublin, Poland; Uniwersytet Medyczny w Bialymstoku, Bialystok, Poland	Milosz, Marek, Department of Computer Science, Politechnika Lubelska, Lublin, Poland; Zyla, Kamil, Department of Computer Science, Politechnika Lubelska, Lublin, Poland; Skulimowski, Stanisław Piotr, Department of Computer Science, Politechnika Lubelska, Lublin, Poland; Dakowicz, Anna Liliana, Department of Statistics and Medical Informatics, Uniwersytet Medyczny w Bialymstoku, Bialystok, Poland;…	Tourism’s rapid growth has significant and negative effects on the environment, society, and economy. Sustainable tourism practices are essential in order to mitigate these effects. Virtual reality (VR) technologies offer the possibility of implementing sustainable tourism policies by providing immersive experiences that replace real ones. Moreover, VR can be a useful tool for the protection and …	acceptability study; environmental sustainability; Gen Z; Generation Z; pro-environmental behavior; sustainable tourism; virtual reality	ecotourism; green economy; research method; spatiotemporal analysis; walking; Khiva; Khorazm; Uzbekistan
Glowinski, D.; Buchheit, F.; Badier, E.; Celi, J.; Boloré, S.; Fassier, T.	Glowinski, Donald (26221222500); Buchheit, Florian (58095092400); Badier, Emmanuel (55496534500); Celi, Julien (24504306700); Boloré, Sylvain (57703437800); Fassier, Thomas (8222698600)	26221222500; 58095092400; 55496534500; 24504306700; 57703437800; 8222698600	Innovative Sensor-Based Technology and Measurement Solution for Interprofessional Simulation in Crisis Resource Management	2025	Simulation in Healthcare	0	10.1097/SIH.0000000000000855	https://www.scopus.com/inward/record.uri?eid=2-s2.0-105012754896&doi=10.1097%2FSIH.0000000000000855&partnerID=40&md5=5db6841e9e150248f3142a90536c8f25	University of Applied Sciences Western Switzerland, Delemont, Switzerland; Université de Genève, Geneva, Switzerland; Hôpitaux Universitaires de Genève, Geneva, Switzerland; University of Applied Sciences Western Switzerland, Delemont, Switzerland; Centre for Interprofessional Simulation, Geneva, Switzerland; Université de Genève Faculté de Médecine, Geneva, Switzerland; Hôpitaux Universitaires d…	Glowinski, Donald, La Source School of Nursing, University of Applied Sciences Western Switzerland, Delemont, Switzerland, Université de Genève, Geneva, Switzerland; Buchheit, Florian, Université de Genève, Geneva, Switzerland; Badier, Emmanuel, Université de Genève, Geneva, Switzerland; Celi, Julien, Department of Acute Medicine, Hôpitaux Universitaires de Genève, Geneva, Switzerland; Boloré, Sy…	Introduction Interprofessional simulation (IP-Sim) training in crisis resource management (CRM) is widely used to improve team performance. Emerging social sensor-based technology and measurement provide an opportunity to enhance IP-Sim. Using these methods, signals generated by team members in action are collected, analyzed, and presented in a debriefing session as visual aids and statistics tha…	crew resource management; data science [MeSH]; debriefing; health care [MeSH]; Interprofessional education [MeSH]; sensor-based technology and measurement solutions; simulation training [MeSH]	human; organization and management; patient care team; pilot study; procedures; public relations; simulation training; Humans; Interprofessional Relations; Patient Care Team; Pilot Projects; Simulation Training
Shandilya, A.K.; Kumar, D.	Shandilya, Abhinav Kumar (58079894200); Kumar, Dilip (59116291900)	58079894200; 59116291900	Students’ usage behavior toward digital exam pads in Indian university settings	2025	International Journal of Evaluation and Research in Education	0	10.11591/ijere.v14i4.32245	https://www.scopus.com/inward/record.uri?eid=2-s2.0-105011855349&doi=10.11591%2Fijere.v14i4.32245&partnerID=40&md5=9dabd0df69150a1498b144ffb04c8525	Birla Institute of Technology, Mesra, Ranchi, India; Great Lakes Institute of Management, Gurgaon, Gurugram, India	Shandilya, Abhinav Kumar, Department of Management, Birla Institute of Technology, Mesra, Ranchi, India; Kumar, Dilip, Great Lakes Institute of Management, Gurgaon, Gurugram, India	This study investigates the factors influencing undergraduate students’ acceptance and usage of digital exam pads in the context of Indian higher education by utilizing the variables of the unified theory of acceptance and use of technology (UTAUT) and its extended version, UTAUT2. The shift towards paperless examinations is vital for sustainability and efficiency in education, yet understanding …	Digital exam pad; Higher education; Paperless exam; PLS-SEM; UTAUT
Liu, J.; Zou, J.; Zhang, J.; Teng, J.	Liu, Jing (59919341000); Zou, Jinzhi (57222246655); Zhang, Jiaqi (57834217200); Teng, Jian (59982575800)	59919341000; 57222246655; 57834217200; 59982575800	Investigating users’ acceptance of AI-based creativity support tools: an empirical study from China’s creative industries	2025	Current Psychology	0	10.1007/s12144-025-08116-z	https://www.scopus.com/inward/record.uri?eid=2-s2.0-105010009359&doi=10.1007%2Fs12144-025-08116-z&partnerID=40&md5=32830675296f576eba0ba7150516b83e	Guangdong University of Petrochemical Technology, Maoming, China; Universiti Putra Malaysia, Serdang, Malaysia; Tokyo Metropolitan University, Hachioji, Japan; Lingnan Normal University, Zhanjiang, China	Liu, Jing, Guangdong University of Petrochemical Technology, Maoming, China; Zou, Jinzhi, Faculty of Design and Architecture, Universiti Putra Malaysia, Serdang, Malaysia; Zhang, Jiaqi, Department of Industrial Art, Tokyo Metropolitan University, Hachioji, Japan; Teng, Jian, Institute of Mechatronic Engineering, Lingnan Normal University, Zhanjiang, China	Marked advances in artificial intelligence (AI) technologies necessitate a comprehensive understanding of their employment in all spheres of life, including creative industries. One representative application is AI-based creativity support tools (CSTs), which have the potential to streamline the creative process and enhance productivity. However, few studies have focused on the adoption of AI-CST…	Artificial intelligence; Behavior intentions; Creativity support tool; Human‒computer interaction; Technology acceptance
Brett, A.C.; Holley, E.A.; Deberdt, R.; Fahle, L.; Smith, N.M.	Brett, Alannah Charlotte (59369530300); Holley, Elizabeth A. (56971068600); Deberdt, Raphael (57224528005); Fahle, Lukas (57219183595); Smith, Nicole M. (55456192800)	59369530300; 56971068600; 57224528005; 57219183595; 55456192800	Lithium production in the United States: Socio-technical review of sites, environmental impacts, and social acceptance	2025	Resources Policy	3	10.1016/j.resourpol.2025.105599	https://www.scopus.com/inward/record.uri?eid=2-s2.0-105009298743&doi=10.1016%2Fj.resourpol.2025.105599&partnerID=40&md5=f81df587735d603806c8fe19dfa4eaf9	Université de Lausanne (UNIL), Lausanne, Switzerland; Colorado School of Mines, Golden, United States	Brett, Alannah Charlotte, Université de Lausanne (UNIL), Lausanne, Switzerland; Holley, Elizabeth A., Colorado School of Mines, Golden, United States; Deberdt, Raphael, Colorado School of Mines, Golden, United States; Fahle, Lukas, Colorado School of Mines, Golden, United States; Smith, Nicole M., Colorado School of Mines, Golden, United States	The low-carbon transition has motivated a global exploration and development surge for lithium (Li). The United States has only one Li mine and commercial refinery, and one Li-byproduct producer in 2024. Projects from exploration to production are classified in four production types: hard-rock mining of Li pegmatites, soft-rock mining of Li clays and sediments, and solution mining of Li brines th…	Critical minerals; Lithium; Mining; Production; Social and environmental impacts; United States	Lithium compounds; Lithium deposits; Mineral exploration; Oil field development; Open pit mining; Critical minerals; Evaporative concentration; Lithium extraction; Lithium production; Low-carbon transitions; Social acceptance; Social and environmental impact; Sociotechnical; Technical reviews; United state; Lithium; byproduct; concentration (composition); environmental impact; lithium; soft rock;…
Feng, X.; Guan, W.; Xu, E.	Feng, Xuezhen (59937763700); Guan, Wenjun (57800274700); Xu, Enwei (57972415300)	59937763700; 57800274700; 57972415300	The relationship between preschool inclusive teachers' perception of traditional culture and digital literacy: The chain mediating role of technology acceptance and job insecurity	2025	Acta Psychologica	1	10.1016/j.actpsy.2025.105141	https://www.scopus.com/inward/record.uri?eid=2-s2.0-105007715059&doi=10.1016%2Fj.actpsy.2025.105141&partnerID=40&md5=c4cfbaed15379ce13d064af37d520503	Xinjiang Normal University, Urumqi, China	Feng, Xuezhen, School of Educational Science, Xinjiang Normal University, Urumqi, China; Guan, Wenjun, School of Educational Science, Xinjiang Normal University, Urumqi, China; Xu, Enwei, School of Educational Science, Xinjiang Normal University, Urumqi, China	The digital literacy of preschool inclusive educators is a core factor and key issue in ensuring the quality of early childhood education and achieving educational equity. This study explores the impact of preschool inclusive teachers' cognition of traditional culture on their digital literacy, as well as the chain-mediating role of technology acceptance and job insecurity in this relationship. T…	Digital literacy; Job insecurity; Preschool inclusive teachers; Technology acceptance; Traditional culture perception	adult; computer literacy; cultural anthropology; female; human; job security; male; middle aged; preschool child; psychology; questionnaire; school teacher; Adult; Child, Preschool; Computer Literacy; Culture; Female; Humans; Job Security; Male; Middle Aged; School Teachers; Surveys and Questionnaires
Nithila, A.N.; Mitra, S.K.; Gray, M.; Ferguson, A.J.; Webb, J.D.	Nithila, Arna Nishita (57229930000); Mitra, Suman Kumar (57189374982); Gray, Michelle (7401584699); Ferguson, Alishia Juanelle (37074640700); Webb, Jennifer D. (55290883400)	57229930000; 57189374982; 7401584699; 37074640700; 55290883400	Navigating transportation barriers: Older adults’ familiarity with new mobility options and perceptions toward autonomous vehicles in Arkansas	2025	Transportation Research Part F: Traffic Psychology and Behaviour	0	10.1016/j.trf.2025.04.024	https://www.scopus.com/inward/record.uri?eid=2-s2.0-105003914859&doi=10.1016%2Fj.trf.2025.04.024&partnerID=40&md5=f70eb08960f59afa38ebb36b60b91dc2	College of Engineering, Fayetteville, United States; University of Arkansas, Fayetteville, United States; University of Arkansas, Fayetteville, United States; University of Arkansas, Fayetteville, United States	Nithila, Arna Nishita, College of Engineering, Fayetteville, United States; Mitra, Suman Kumar, College of Engineering, Fayetteville, United States; Gray, Michelle, Department of Health, University of Arkansas, Fayetteville, United States; Ferguson, Alishia Juanelle, School of Social Work, University of Arkansas, Fayetteville, United States; Webb, Jennifer D., Department of Interior Design, Unive…	The objective of this study is to analyze older adults’ familiarity with new transportation options (ride-hailing services, bike-share services, and shared e-scooter services) and their perception towards autonomous vehicles (fully autonomous cars), as well as how transportation barriers influence their familiarity and perceptions, in Arkansas, a predominantly rural state. Data from 775 older adu…	Familiarity with new transportation options; Latent Class Cluster Analysis; Older adult; Perception towards Autonomous Vehicle; Rural state; Transportation barriers	Navigation; Arkansas; Autonomous car; Autonomous Vehicles; Class-based; Familiarity with new transportation option; Latent class cluster analysis; Older adults; Perception toward autonomous vehicle; Rural state; Transportation barrier; Autonomous vehicles
Saboor, A.; Khan, M.Z.; Khan, M.N.; Hussain, T.; Attar, R.W.; Alnfiai, M.M.; Almalki, N.S.	Saboor, Abdus (59719946500); Khan, Muhammad Zahid (57203529114); Khan, Muhammad Nawaz (57192300565); Hussain, Tariq (59248216600); Attar, Razaz Waheeb (57214759411); Alnfiai, Mrim M. (57226608590); Almalki, Nabil Sharaf (57217195451)	59719946500; 57203529114; 57192300565; 59248216600; 57214759411; 57226608590; 57217195451	Exploring the factors that influence students acceptance and use of online learning technology in higher education institutes of Khyber Pakhtunkhwa Pakistan	2025	Education and Information Technologies	1	10.1007/s10639-025-13543-3	https://www.scopus.com/inward/record.uri?eid=2-s2.0-105001650448&doi=10.1007%2Fs10639-025-13543-3&partnerID=40&md5=eb4deab12ae8bb0dc35c7cb6421c42cb	University of Engineering and Technology, Peshawar, Peshawar, Pakistan; University of Malakand, Chakdara, Pakistan; Gachon University, Seongnam, South Korea; Zhejiang Gongshang University, Hangzhou, China; Princess Nourah Bint Abdulrahman University, Riyadh, Saudi Arabia; Taif University, Taif, Saudi Arabia; King Saud University, Riyadh, Saudi Arabia	Saboor, Abdus, Department of Computer Science and Information Technology, University of Engineering and Technology, Peshawar, Peshawar, Pakistan; Khan, Muhammad Zahid, Department of Computer Science and IT, University of Malakand, Chakdara, Pakistan; Khan, Muhammad Nawaz, Department of Computer Engineering, Gachon University, Seongnam, South Korea; Hussain, Tariq, School of Computer Science and T…	Online learning technologies have turned into an essential part of education, particularly in this cutting-edge era of ICT. These technologies are becoming more and more popular in increasing educational access in impoverished nations. The ongoing investigation looks into the variables impacting students’ use of online learning technologies in universities, particularly considering the circumstan…	Online learning technologies; SEM; Technology-enhanced learning; UTAUT model
Chen, J.; Ye, X.; Jiang, M.; Xia, B.; Skitmore, M.; Liu, Y.	Chen, Jiabin (59277196900); Ye, Xianbao (57195806006); Jiang, Menglei (59710434700); Xia, Bo (59901387400); Skitmore, Martin R. (7003387239); Liu, Yong (36603019100)	59277196900; 57195806006; 59710434700; 59901387400; 7003387239; 36603019100	Impact of video information intervention on public perceptions of waste-to-energy incineration facilities: An information processing theory perspective	2025	Waste Management	1	10.1016/j.wasman.2025.114890	https://www.scopus.com/inward/record.uri?eid=2-s2.0-105005078467&doi=10.1016%2Fj.wasman.2025.114890&partnerID=40&md5=017a588d3455639a2c70a6e37fb9ac50	Fuzhou University, Fuzhou, China; Zhejiang Sci-Tech University, Hangzhou, China; Queensland University of Technology, Brisbane, Australia; Bond University, Gold Coast, Australia	Chen, Jiabin, School of Economics and Management, Fuzhou University, Fuzhou, China; Ye, Xianbao, School of Economics and Management, Fuzhou University, Fuzhou, China; Jiang, Menglei, School of Civil Engineering and Architecture, Zhejiang Sci-Tech University, Hangzhou, China; Xia, Bo, School of Architecture and Built Environment, Queensland University of Technology, Brisbane, Australia; Skitmore, …	This innovative study investigates the novel realm of video information interventions and their transformative role in shaping public perceptions of waste-to-energy (WTE) incineration facilities. A behavioral survey experiment with 127 participants aims to uncover unique shifts in attitudes toward WTE incineration facilities, offering fresh insights into the impact of video information interventi…	Behavioral survey experiment; Public acceptance; Public perception; Risk mitigation; Video information intervention; Waste-to-energy incineration facilities	Behavioral survey experiment; Dynamic forces; Information processing theories; Public acceptance; Public perception; Risk mitigation; Video information; Video information intervention; Waste to energy; Waste-to-energy incineration facility; Refuse incineration; incineration; information processing; perception; sustainable development; waste treatment; aged; article; attitude; female; human; human…
Basty, R.; Kropczynski, J.; Halse, S.	Basty, Roshanak (59553454200); Kropczynski, Jess N. (57203796190); Halse, Shane E. (57192938128)	59553454200; 57203796190; 57192938128	EXPLORING HIGHER EDUCATION FACULTY INSIGHTS ON GENERATIVE AI IN CREATIVE COURSES	2025	Journal of Information Technology Education: Research	0	10.28945/5546	https://www.scopus.com/inward/record.uri?eid=2-s2.0-105010358332&doi=10.28945%2F5546&partnerID=40&md5=dfa7b1c38a95adabbe5d1327124c47e3	University of Cincinnati, Cincinnati, United States	Basty, Roshanak, University of Cincinnati, Cincinnati, United States; Kropczynski, Jess N., University of Cincinnati, Cincinnati, United States; Halse, Shane E., University of Cincinnati, Cincinnati, United States	Aim/Purpose This study examined the understudied perceptions of higher education instructors on the use of art-based AI generators in digital art, design, and creative-based courses and answered the research questions: (1) how disruptions by generative artificial intelligence (GenAIs) are impacting teaching, and (2) what are the major factors that contribute to a healthy digital art ecosystem in …	art & culture; empirical research; generative AI; higher education; information technology; responsible AI
Su, Q.; Wei, Q.; Xiao, J.; Yan, J.; Cao, C.	Su, Qing (60116296400); Wei, Qizhi (58628631900); Xiao, Jinhua (60116087800); Yan, Jun (55467674100); Cao, Cong (57468352500)	60116296400; 58628631900; 60116087800; 55467674100; 57468352500	What Drives Older Adults to Embrace Smart Courier Lockers? A Study on Technology Acceptance and Information Literacy	2025	SAGE Open	0	10.1177/21582440251378397	https://www.scopus.com/inward/record.uri?eid=2-s2.0-105017184027&doi=10.1177%2F21582440251378397&partnerID=40&md5=a110f5b71053b04fe5c75d6c555fae9d	Zhejiang University of Technology, Hangzhou, China; Ltd, Hangzhou, China; University of Wollongong, Wollongong, Australia	Su, Qing, Zhejiang University of Technology, Hangzhou, China; Wei, Qizhi, Zhejiang University of Technology, Hangzhou, China; Xiao, Jinhua, Ltd, Hangzhou, China; Yan, Jun, University of Wollongong, Wollongong, Australia; Cao, Cong, Zhejiang University of Technology, Hangzhou, China	Smart courier lockers, as a common form of digital infrastructure, are examined in this study to understand how older adults engage with intelligent services in everyday life. The research investigates how social surroundings and individual information capabilities influence expectations and adoption intentions. Findings show that both environmental support and social cues affect how older users …	influencing factors; information literacy; older adults; smart courier lockers; SOR; UTAUT
Salem, M.A.	Salem, Mostafa Aboulnour (57870772800)	57870772800	A Digital Sustainability Lens: Investigating Medical Students’ Adoption Intentions for AI-Powered NLP Tools in Learning Environments	2025	Sustainability (Switzerland)	0	10.3390/su17146379	https://www.scopus.com/inward/record.uri?eid=2-s2.0-105011706828&doi=10.3390%2Fsu17146379&partnerID=40&md5=ee70ec9cbe65451eef9067235c58f221	King Faisal University, Al-Ahsa, Saudi Arabia; King Faisal University, Al-Ahsa, Saudi Arabia	Salem, Mostafa Aboulnour, King Faisal University, Al-Ahsa, Saudi Arabia, Department of Curricula and Teaching Methods, King Faisal University, Al-Ahsa, Saudi Arabia	This study investigates medical students’ intentions to adopt AI-powered Natural Language Processing (NLP) tools (e.g., ChatGPT, Copilot) within educational contexts aligned with the perceived requirements of digital sustainability. Based on the Unified Theory of Acceptance and Use of Technology (UTAUT), data were collected from 301 medical students in Saudi Arabia and analyzed using Partial Leas…	AI-empowered NLP tools; ChatGPT; Copilot; digital sustainability; medical students; PLS-SEM; sustainable development goals; UTAUT	adoption behavior; familiarity; numerical model; student; sustainability; Sustainable Development Goal; Saudi Arabia
Hildebrand, J.; Kortsch, T.; Rau, I.	Hildebrand, Jan (56662778300); Kortsch, Timo (56663154900); Rau, Irina (57210592384)	56662778300; 56663154900; 57210592384	The Public Acceptance of Power-to-X Technologies—Results from Environmental–Psychological Research Using a Representative German Sample	2025	Sustainability (Switzerland)	1	10.3390/su17146574	https://www.scopus.com/inward/record.uri?eid=2-s2.0-105011667258&doi=10.3390%2Fsu17146574&partnerID=40&md5=7b4c973a07e4f63a4782f3a88fc965a2	IZES gGmbH, Saarbrucken, Germany; IU Internationale Hochschule GmbH, Erfurt, Germany	Hildebrand, Jan, Department Environmental Psychology, IZES gGmbH, Saarbrucken, Germany; Kortsch, Timo, Department of Social Sciences, IU Internationale Hochschule GmbH, Erfurt, Germany; Rau, Irina, Department Environmental Psychology, IZES gGmbH, Saarbrucken, Germany	Power-to-X (ptx) technologies are considered a promising solution for enabling the storage and sectoral integration of renewable energy, playing a vital role in the sustainable transition of industrialized energy systems. This study investigates the public acceptance of ptx technologies in Germany using a quantitative, environmental–psychological framework. Key influencing factors such as social …	environmental psychology; generational differences; Germany; power-to-x technologies; public acceptance; representative sample; sustainable transition	alternative energy; electricity generation; industrialization; perception; public attitude; quantitative analysis; sustainability; Germany
Mohamed, M.N.; Cilliers, M.; Johns, J.; Groenewald, J.-H.	Mohamed, Mohammed Naweed (59986454100); Cilliers, Magdeleen (57192907264); Johns, Jhill (59986162800); Groenewald, Jan Hendrik (7004957343)	59986454100; 57192907264; 59986162800; 7004957343	South African Consumer Attitudes Towards Plant Breeding Innovation	2025	Sustainability (Switzerland)	0	10.3390/su17136089	https://www.scopus.com/inward/record.uri?eid=2-s2.0-105010307668&doi=10.3390%2Fsu17136089&partnerID=40&md5=55972d3b0a311762b0129168a97cfde3	Biosafety South Africa and Technology Innovation Agency, Cape Town, South Africa; Suid-Afrikaanse Nasionale Saas-Organisasie, Lynnwood Ridge, South Africa	Mohamed, Mohammed Naweed, Biosafety South Africa and Technology Innovation Agency, Cape Town, South Africa; Cilliers, Magdeleen, Suid-Afrikaanse Nasionale Saas-Organisasie, Lynnwood Ridge, South Africa; Johns, Jhill, Biosafety South Africa and Technology Innovation Agency, Cape Town, South Africa; Groenewald, Jan Hendrik, Biosafety South Africa and Technology Innovation Agency, Cape Town, South A…	South Africa’s bioeconomy strategy identifies bio-innovation as a key driver of economic growth and social development, with plant breeding playing a central role in improving food security through the development of high-yielding, resilient, and high-quality crops. However, consumer perceptions of recent advances, particularly new breeding techniques (NBTs), remain underexplored. This study exam…	consumer perception; food security; new breeding techniques (NBTs); plant breeding; South Africa	biotechnology; communication and information media; economic growth; food safety; government; plant breeding; sustainability; South Africa
Sorcaru, I.A.; Micu, A.; Bleoju, G.; Micu, A.-E.; Drăgan, G.B.; Muntean, M.-C.; Camilleri, M.A.	Sorcaru, Iulian Adrian (57192155425); Micu, Adrian (58355484100); Bleoju, Gianita (55524124900); Micu, Angela Eliza (35211557400); Drăgan, George Bogdan (57203872928); Muntean, Mihaela Carmen (36163086800); Camilleri, Mark A. (55916086300)	57192155425; 58355484100; 55524124900; 35211557400; 57203872928; 36163086800; 55916086300	Augmented reality marketing in family ecotourism: Cognitive and behavioral drivers of destination branding	2025	Journal of Innovation and Knowledge	0	10.1016/j.jik.2025.100742	https://www.scopus.com/inward/record.uri?eid=2-s2.0-105007355539&doi=10.1016%2Fj.jik.2025.100742&partnerID=40&md5=abda6ffdf610a40756a90447092d8a16	Universitatea Dunarea de Jos din Galati, Galati, Romania; Ovidius University of Constanta, Constanta, Romania; L-Università ta' Malta, Msida, Malta	Sorcaru, Iulian Adrian, Faculty of Economics and Business Administration, Universitatea Dunarea de Jos din Galati, Galati, Romania; Micu, Adrian, Faculty of Economics and Business Administration, Universitatea Dunarea de Jos din Galati, Galati, Romania; Bleoju, Gianita, Faculty of Economics and Business Administration, Universitatea Dunarea de Jos din Galati, Galati, Romania; Micu, Angela Eliza, …	Most ecotourism destinations have not yet fully explored the benefits of augmented reality (AR) marketing in relation to family vacations. Although AR improves travel experiences and destination branding, there is limited research on parents’ perceptions of AR when traveling with children. This study combines the unified theory of acceptance and use of technology (UTAUT) with the concept of susta…	AR marketing; Augmented reality (AR); Destination branding; Ecotourism; Sustainability education; UTAUT
Tumpa, R.J.; Naeni, L.	Tumpa, Roksana Jahan (57395706700); Naeni, Leila Moslemi (57226653355)	57395706700; 57226653355	Improving decision-making and stakeholder engagement at project governance using digital technology for sustainable infrastructure projects	2025	Smart and Sustainable Built Environment	9	10.1108/SASBE-10-2024-0451	https://www.scopus.com/inward/record.uri?eid=2-s2.0-105001796696&doi=10.1108%2FSASBE-10-2024-0451&partnerID=40&md5=623e51c40c6700437a8b91250e9c9070	CQUniversity Australia, Rockhampton, Australia; University of Technology Sydney, Sydney, Australia	Tumpa, Roksana Jahan, School of Engineering and Technology, CQUniversity Australia, Rockhampton, Australia; Naeni, Leila Moslemi, University of Technology Sydney, Sydney, Australia	Purpose: Achieving sustainable development goals requires efficient decision-making and stakeholder engagement in infrastructure projects. This research aims to investigate how decision-making and stakeholder engagement at the project governance level can be advanced using digital technology to improve sustainability performance in infrastructure projects. Design/methodology/approach: Grounded in…	Decision-making; Digital technology; Project governance; Stakeholder engagement; Sustainability	Decisions makings; Design/methodology/approach; Digital technologies; Infrastructure project; Project governance; Qualitative study; Stakeholder engagement; Sustainability performance; Sustainable infrastructure; Technology acceptance model; Sustainable development goals; decision making; information and communication technology; infrastructure planning; project management; stakeholder; sustainab…
Allawi, W.H.; Alyouzbaky, B.A.	Allawi, Wisam Hasan (58950037700); Alyouzbaky, Bassam A. (57759710000)	58950037700; 57759710000	Factors affecting the adoption of digital entrepreneurship: a survey of private schools in Nineveh Governorate in Iraq	2025	Journal of Science and Technology Policy Management	4	10.1108/JSTPM-09-2022-0164	https://www.scopus.com/inward/record.uri?eid=2-s2.0-85188292862&doi=10.1108%2FJSTPM-09-2022-0164&partnerID=40&md5=1c187cdd44ebadc13a1937ab7dea4cc2	University of Mosul, Mosul, Iraq	Allawi, Wisam Hasan, Department of Management Information Systems, University of Mosul, Mosul, Iraq; Alyouzbaky, Bassam A., Department of Management Information Systems, University of Mosul, Mosul, Iraq	Purpose: This study aims to determine the factors affecting the adoption of digital entrepreneurship among the pioneers of private schools in the Nineveh Governorate, using the unified theory of acceptance and use of technology (UTAUT). The study seeks to address an academic problem represented by the low level of interest in the research literature on digital entrepreneurship. By contrast, the p…	Digital entrepreneurship; Digital transformation; Technology acceptance; UTAUT
Suryanto, T.L.M.; Wibawa, A.P.; Hariyono; Nafalski, A.; Shili, H.	Suryanto, Tri Lathif Mardi (57189688521); Wibawa, Aji Prasetya (56012410400); Hariyono (58673142900); Nafalski, Andrew (35587492800); Shili, Hechmi (26027243600)	57189688521; 56012410400; 58673142900; 35587492800; 26027243600	A STIN Model Adoption for Chatbot in Higher Education Online Learning	2025	Electronic Journal of e-Learning	1	10.34190/ejel.23.3.3843	https://www.scopus.com/inward/record.uri?eid=2-s2.0-105009906433&doi=10.34190%2Fejel.23.3.3843&partnerID=40&md5=da7a242fd3d3e3d0d8b0a77c1905cb38	Universitas Negeri Malang, Malang, Indonesia; Universitas Pembangunan Nasional "Veteran" Jawa Timur, Surabaya, Indonesia; Universitas Negeri Malang, Malang, Indonesia; University of South Australia, Adelaide, Australia; University of Tabuk, Tabuk, Saudi Arabia	Suryanto, Tri Lathif Mardi, Department of Electrical Engineering and Informatics, Universitas Negeri Malang, Malang, Indonesia, Department of Information Systems, Universitas Pembangunan Nasional "Veteran" Jawa Timur, Surabaya, Indonesia; Wibawa, Aji Prasetya, Department of Electrical Engineering and Informatics, Universitas Negeri Malang, Malang, Indonesia; Hariyono, null, Department of History,…	This study delves into the adoption of chatbot technology in higher education, with a focus on Indonesian online learning environments. Recognizing the potential of AI-driven tools to address academic support gaps, particularly in developing regions, the research explores how performance expectancy, effort expectancy, and facilitating conditions influence students' behavioral intentions and subse…	Chatbot-Based online learning; e-Learning adoption; STIN model; Structural equation modeling
Omar, A.; Tiwari, V.; Saad, M.	Omar, Azizah (8544532700); Tiwari, Veenus (58000265300); Saad, Mazni (55370579000)	8544532700; 58000265300; 55370579000	Smart technology’s potential in smart destinations: a comprehensive UTAUT model with privacy and safety risk moderation	2025	Journal of Hospitality and Tourism Technology	7	10.1108/JHTT-01-2024-0061	https://www.scopus.com/inward/record.uri?eid=2-s2.0-85215081510&doi=10.1108%2FJHTT-01-2024-0061&partnerID=40&md5=eec62e317dc20429c48f6a00599e65a0	Universiti Sains Malaysia, Gelugor, Malaysia; International Islamic University Malaysia, Kuala Lumpur, Malaysia	Omar, Azizah, Universiti Sains Malaysia, Gelugor, Malaysia; Tiwari, Veenus, Universiti Sains Malaysia, Gelugor, Malaysia; Saad, Mazni, International Islamic University Malaysia, Kuala Lumpur, Malaysia	Purpose: This study aims to develop a model that explains the relationship between broad personality traits and specific aspects of smart technology acceptance among visitors to smart destinations. It incorporates privacy and safety risks as moderating factors within the Unified Theory of Acceptance and Use of Technology (UTAUT) model, thereby advancing research in this area. Design/methodology/a…	Perceived privacy risk; Perceived safety risk; Risk theory; Smart destination; Smart technology; UTAUT model
Sharma, P.; Sengar, A.	Sharma, Prashant (59418968700); Sengar, Anita (57202897789)	59418968700; 57202897789	Trends and insights in renewable energy research: a comprehensive bibliometric analysis (2000–2023)	2025	International Journal of Energy Sector Management	2	10.1108/IJESM-05-2024-0020	https://www.scopus.com/inward/record.uri?eid=2-s2.0-85209810715&doi=10.1108%2FIJESM-05-2024-0020&partnerID=40&md5=5ee106f19d8fb97acddc964d3c8b914a	Hindustan Petroleum Corporation Limited, Mumbai, India; University of Petroleum and Energy Studies, Dehradun, India	Sharma, Prashant, India and Department of Lubes, Hindustan Petroleum Corporation Limited, Mumbai, India; Sengar, Anita, University of Petroleum and Energy Studies, Dehradun, India	Purpose: The primary aim of this study is to analyze the evolution and future trajectories of renewable energy research from 2000–2023. By examining publication volumes, citation patterns, geographical and institutional landscapes, and identifying key authors and publications, the study seeks to provide a detailed overview of the developmental trajectory of renewable energy research. It aims to s…	Alternative fuels; Bibliometric analysis; Literature review; Renewable energy; Sustainability	Bibliometrics analysis; Energy research; Energy sector; Literature reviews; Policy makers; Public acceptance; Renewable energies; Renewable energy technologies; Scopus database; Strategic marketing
Jaiswal, D.; Kant, R.; Mehta, B.	Jaiswal, Deepak (57194161727); Kant, Rishi (57194168240); Mehta, Babeeta (58794003500)	57194161727; 57194168240; 58794003500	Consumer adoption of battery electric cars: analyzing techno-psychological perception-attitude-intention linkage perspective and gender effects	2025	International Journal of Energy Sector Management	4	10.1108/IJESM-04-2024-0009	https://www.scopus.com/inward/record.uri?eid=2-s2.0-85208951366&doi=10.1108%2FIJESM-04-2024-0009&partnerID=40&md5=c63addcabb03c6f26125f4d5e5cae195	Siddharth University, Siddharth Nagar, India; University of Lucknow, Lucknow, India; GDC Shri Renuka ji, Sirmaur, India; University of Lucknow, Lucknow, India	Jaiswal, Deepak, Siddharth University, Siddharth Nagar, India; Kant, Rishi, Department of Commerce, University of Lucknow, Lucknow, India; Mehta, Babeeta, GDC Shri Renuka ji, Sirmaur, India, Faculty of Management and Commerce, University of Lucknow, Lucknow, India	Purpose: Transportation-related pollution is expected to decrease when using battery electric cars. This will not only address energy and environmental issues but also promote reform and transformation in the zero-emission automotive industry. To craft policy interventions and promotional initiatives, manufacturers need to comprehend the techno-psychological perspectives of automotive users on th…	Attitudes; Battery electric car; Behavioral intentions; Gender effects; Social influence; Sustainable transportation; Unified theory of technology acceptance and use	Acceptance tests; Automotive batteries; Concrete construction; Ground vehicles; Attitude; Battery electric car; Behavioral intention; Electric cars; Gender effects; Social influence; Sustainable transportation; Technology acceptance; Technology use; Unified theory; Unified theory of technology acceptance and use; Automotive industry
Alkawsi, G.; Al-Sharafi, M.A.; Al Ajmi, Q.	Alkawsi, Gamal Abdulnaser (57191982354); Al-Sharafi, Mohammed A. (57196477711); Al Ajmi, Qasim A. (57192369863)	57191982354; 57196477711; 57192369863	Determinants of open educational resources adoption and their impact on educational sustainability: A cross-cultural comparison using SEM-fsQCA	2025	Education and Information Technologies	2	10.1007/s10639-024-13144-6	https://www.scopus.com/inward/record.uri?eid=2-s2.0-85211891285&doi=10.1007%2Fs10639-024-13144-6&partnerID=40&md5=f753614055286dcce3e5857b8b9ae5a2	Universiti Tenaga Nasional, Kajang, Malaysia; Universiti Tenaga Nasional, Kajang, Malaysia; Gulf University for Science and Technology Kuwait, Hawally, Kuwait; University of Technology and Applied Sciences Muscat, Muscat, Oman; KFUPM Business School, Dhahran, Saudi Arabia	Alkawsi, Gamal Abdulnaser, Universiti Tenaga Nasional, Kajang, Malaysia; Al-Sharafi, Mohammed A., Department of Informatics, Universiti Tenaga Nasional, Kajang, Malaysia, Gulf University for Science and Technology Kuwait, Hawally, Kuwait, KFUPM Business School, Dhahran, Saudi Arabia; Al Ajmi, Qasim A., Information Technology Department, University of Technology and Applied Sciences Muscat, Muscat…	This cross-cultural study investigates the factors influencing the adoption of open educational resources (OER) and their impact on educational sustainability in Malaysia and Oman. The research extends the Unified Theory of Acceptance and Use of Technology 2 (UTAUT2) model by incorporating four additional constructs: design, perceived interactivity, ethics, and PT. A quantitative research methodo…	Cross-cultural study; Educational sustainability; fsQCA; OER adoption; Open educational resources; PLS-SEM; UTAUT2
Moreno Sanz, J.; Zamora, J.-L.; Puig-Pey, A.	Moreno Sanz, Joan (58979201300); Zamora, Joan Lluís (55832817100); Puig-Pey, Ana (57194097245)	58979201300; 55832817100; 57194097245	Integration of Collaborative Transport Robotics Applied to Micro-Mobility in the Local Urban Environment: Proposed Recommendations; Integración de la robótica colaborativa de transporte aplicada a la micromovilidad en el entorno urbano local: propuesta de recomendaciones	2025	Architecture, City and Environment	0	10.5821/ace.20.58.13405	https://www.scopus.com/inward/record.uri?eid=2-s2.0-105013992729&doi=10.5821%2Face.20.58.13405&partnerID=40&md5=4d94378dcb4d10ede626698a5eb81782	Universitat Politècnica de Catalunya, Barcelona, Spain; Universitat Politècnica de Catalunya, Barcelona, Spain	Moreno Sanz, Joan, Universitat Politècnica de Catalunya, Barcelona, Spain; Zamora, Joan Lluís, Universitat Politècnica de Catalunya, Barcelona, Spain; Puig-Pey, Ana, Universitat Politècnica de Catalunya, Barcelona, Spain	The development of collaborative transport robotics (CTR) is the result of the development of electric transport technologies and artificial intelligence applied to the transport of goods and services in the near urban environment (NUE). In the future, the appropriate integration of these devices in this environment will depend on the implementation models of the services provided by the CTRs, on…	Collaborative Transport Robotics (CTR); micro-mobility; near urban environment
Wang, N.; Mutzner, N.; Blanchet, K.	Wang, Ning (57213353317); Mutzner, Nico (57345185400); Blanchet, Karl (35602836400)	57213353317; 57345185400; 35602836400	‘We Need Time…’: An Expert Survey on Societal Acceptance of Urban Drones	2025	Science and Public Policy	1	10.1093/scipol/scae084	https://www.scopus.com/inward/record.uri?eid=2-s2.0-105011513964&doi=10.1093%2Fscipol%2Fscae084&partnerID=40&md5=05c7009684e780ef468f48d28a1b6190	Universität Zürich, Zurich, Switzerland; Université de Genève, Geneva, Switzerland; Soziologisches Institut, Universität Zürich, Zurich, Switzerland	Wang, Ning, Universität Zürich, Zurich, Switzerland, Geneva Center of Humanitarian Studies, Université de Genève, Geneva, Switzerland; Mutzner, Nico, Universität Zürich, Zurich, Switzerland, Soziologisches Institut, Universität Zürich, Zurich, Switzerland; Blanchet, Karl, Geneva Center of Humanitarian Studies, Université de Genève, Geneva, Switzerland	Drones are rapidly becoming integral components of urban air mobility. Their integration into urban environments hinges not just on broader public sentiments but also on the perceptions of experts who drive their development, deployment, and management. This study delves into experts’ perspectives on urban drones to supplement existing knowledge by improving the understanding of acceptance factor…	expert opinion; governance strategy; public perception; societal acceptance; urban air mobility; value-sensitive innovation	governance approach; innovation; local participation; mobility; participatory approach; perception; regulatory framework; stakeholder; strategic approach; technology adoption; transportation safety; urban area; urban society
Truong, D.D.; Lan, B.T.H.	Truong, Dinhduc (57209338809); Lan, Bui Thi Hoang (57220178321)	57209338809; 57220178321	Harnessing digital voices for a greener future: the role of eWOM and information adoption in shaping green investment decisions	2025	Environmental Research Communications	0	10.1088/2515-7620/ade36d	https://www.scopus.com/inward/record.uri?eid=2-s2.0-105009387472&doi=10.1088%2F2515-7620%2Fade36d&partnerID=40&md5=13d5de2270b5c46a2c49d1c754a799fb	National Economics University (NEU), Viet Nam	Truong, Dinhduc, Climate Change and Urban Studies, National Economics University (NEU), Viet Nam; Lan, Bui Thi Hoang, Climate Change and Urban Studies, National Economics University (NEU), Viet Nam	Purpose. This study aims to examine the influence of electronic word-of-mouth (eWOM) on green investment behavior in manufacturing enterprises, with a focus on the mediating role of information acceptance. The research responds to the growing need for sustainable business strategies and the increasing importance of digital communication in shaping corporate decision-making. Design/Methodology: Th…	corporate social responsibility; green business; green growth; green information management; sustaianable business; sustainable development	corporate social responsibility; environmental economics; green economy; information management; Internet; investment; sustainable development; technology adoption; Viet Nam
Yan, Y.; Wu, B.; Pi, J.; Zhang, X.	Yan, Yi (59965970100); Wu, Bin (57217547909); Pi, Jiaqi (59965563800); Zhang, Xiaowen (59966240500)	59965970100; 57217547909; 59965563800; 59966240500	Perceptions of AI in Higher Education: Insights from Students at a Top-Tier Chinese University	2025	Education Sciences	1	10.3390/educsci15060735	https://www.scopus.com/inward/record.uri?eid=2-s2.0-105009286194&doi=10.3390%2Feducsci15060735&partnerID=40&md5=dd4bc01fd9f1dfe01307a9c3a57f7617	Tsinghua University, Beijing, China; Chang'an University, Xi'an, China; Tsinghua University, Beijing, China	Yan, Yi, Language Centre, Tsinghua University, Beijing, China; Wu, Bin, School of Foreign Studies, Chang'an University, Xi'an, China; Pi, Jiaqi, Tsinghua University, Beijing, China; Zhang, Xiaowen, Tsinghua University, Beijing, China	While AI integration in higher education has transformative potential, existing studies may not fully capture the unique socio-cultural and institutional contexts of top-tier universities in China. This study investigates students’ perceptions of AI utilization at a leading Chinese university, drawing on the Technology Acceptance Model (TAM). Quantitative data were collected via a 5-point Likert …	artificial intelligence (AI); educational technology; higher education; student perceptions
Haddara, M.; Johnsen, I.; Løes, J.; Nanda Kumar, K.	Haddara, Moutaz (36720827900); Johnsen, Ingeborg (59965995700); Løes, Julie (59966134500); Nanda Kumar, K. (58182405800)	36720827900; 59965995700; 59966134500; 58182405800	Transforming Energy Management with IoT: The Norwegian Smart Metering Experience	2025	Smart Cities	0	10.3390/smartcities8030084	https://www.scopus.com/inward/record.uri?eid=2-s2.0-105009257212&doi=10.3390%2Fsmartcities8030084&partnerID=40&md5=39883bc7c02a2a3583e1994ef1e121ca	Kristiania University of Applied Sciences, Oslo, Norway; S P Jain School of Global Management, Dubai, United Arab Emirates	Haddara, Moutaz, Innovation and Technology, Kristiania University of Applied Sciences, Oslo, Norway; Johnsen, Ingeborg, Innovation and Technology, Kristiania University of Applied Sciences, Oslo, Norway; Løes, Julie, Innovation and Technology, Kristiania University of Applied Sciences, Oslo, Norway; Nanda Kumar, K., S P Jain School of Global Management, Dubai, United Arab Emirates	Highlights: What are the main findings? Through mixed methods, this study identifies familiarity, cost-saving concerns, social influence, and perceived usefulness as significant factors influencing Norwegian consumers’ behavioral intentions to utilize SMT. Despite mandatory smart meter installations, many Norwegian consumers demonstrate limited familiarity and low utilization of advanced features…	internet of things; smart meter technology; technology acceptance model; utilization
Khoa, B.T.	Khoa, Bui Thanh (57214359114)	57214359114	The Triple Helix of Digital Engagement: Unifying Technology Acceptance, Trust Signaling, and Social Contagion in Generation Z’s Social Commerce Repurchase Decisions	2025	Journal of Theoretical and Applied Electronic Commerce Research	3	10.3390/jtaer20020145	https://www.scopus.com/inward/record.uri?eid=2-s2.0-105009034961&doi=10.3390%2Fjtaer20020145&partnerID=40&md5=a82e776926c128f482756ed729d30e34	Industrial University of Ho Chi Minh City, Ho Chi Minh City, Viet Nam; Industrial University of Ho Chi Minh City, Ho Chi Minh City, Viet Nam	Khoa, Bui Thanh, Faculty of Commerce and Tourism, Industrial University of Ho Chi Minh City, Ho Chi Minh City, Viet Nam, Business and Management Research Group, Industrial University of Ho Chi Minh City, Ho Chi Minh City, Viet Nam	This study investigated Generation Z’s repurchase intention in social commerce environments by integrating three theoretical frameworks: the unified theory of acceptance and use of technology, signaling theory, and herding behavior. The research addressed critical gaps in understanding continued engagement behaviors of digitally native consumers in socially embedded commerce platforms. Data were …	digital trust signals; generation Z; repurchase intention; social commerce; social contagion
Liu, X.; Wang, J.; Luo, Y.	Liu, Xinqiao (57205660453); Wang, Jingxuan (59317882000); Luo, Yunfeng (57462641200)	57205660453; 59317882000; 57462641200	Acceptance and Use of Technology on Digital Learning Resource Utilization and Digital Literacy Among Chinese Engineering Students: A Longitudinal Study Based on the UTAUT2 Model	2025	Behavioral Sciences	1	10.3390/bs15060728	https://www.scopus.com/inward/record.uri?eid=2-s2.0-105008984081&doi=10.3390%2Fbs15060728&partnerID=40&md5=aa0f79ea2c68189c617fe6f8364b0ae5	Tianjin University, Tianjin, China; University of Electronic Science and Technology of China, Chengdu, China	Liu, Xinqiao, Tianjin University, Tianjin, China; Wang, Jingxuan, Tianjin University, Tianjin, China; Luo, Yunfeng, School of Public Administration, University of Electronic Science and Technology of China, Chengdu, China	With the rapid development of digital technology, the use of digital learning resources has become increasingly widespread and is now an integral part of higher education. However, there is a lack of research on engineering students’ behavioral intention to use digital resources and their digital literacy. This study, which is based on two waves of longitudinal survey data from 422 Chinese engine…	behavioral intention; digital learning resources; digital literacy; engineering students; UTAUT2
Elshaer, I.A.; AlNajdi, S.M.; Salem, M.A.	Elshaer, Ibrahim A. (56463036200); AlNajdi, Sameer M. (57204963315); Salem, Mostafa Aboulnour (57870772800)	56463036200; 57204963315; 57870772800	Sustainable AI Solutions for Empowering Visually Impaired Students: The Role of Assistive Technologies in Academic Success	2025	Sustainability (Switzerland)	3	10.3390/su17125609	https://www.scopus.com/inward/record.uri?eid=2-s2.0-105008948140&doi=10.3390%2Fsu17125609&partnerID=40&md5=9fe8adaf0b4f820c06e8e5f176093025	King Faisal University, Al-Ahsa, Saudi Arabia; King Salman Center for Disability Research, Riyadh, Saudi Arabia; University of Tabuk, Tabuk, Saudi Arabia; King Faisal University, Al-Ahsa, Saudi Arabia	Elshaer, Ibrahim A., Department of Management, King Faisal University, Al-Ahsa, Saudi Arabia, King Salman Center for Disability Research, Riyadh, Saudi Arabia; AlNajdi, Sameer M., King Salman Center for Disability Research, Riyadh, Saudi Arabia, Education Technology Department, University of Tabuk, Tabuk, Saudi Arabia; Salem, Mostafa Aboulnour, King Salman Center for Disability Research, Riyadh, …	This paper examines the impacts of AI-powered assistive technologies (AIATs) on the academic success of higher education university students with visual impairments. As digital learning contexts become progressively more prevalent in higher education institutions, it is critical to understand how these technologies foster the academic success of university students with blindness or low vision. B…	academic success; artificial intelligence; assistive technology; sustainability; university students; visual impairment	academic research; accessibility; artificial intelligence; blindness; higher education; quantitative analysis; sustainability; university sector; Saudi Arabia
Low, M.P.; Rahim, F.A.; Wut, T.M.	Low, Mei Peng (57212441763); Rahim, Fitriya Abdul (57203987141); Wut, Tai Ming (55654942500)	57212441763; 57203987141; 55654942500	Leveraging artificial intelligence to foster pro-environmental and green behavior in organizations: insights from PLS-SEM and necessary condition analysis	2025	Sustainable Futures	1	10.1016/j.sftr.2025.100786	https://www.scopus.com/inward/record.uri?eid=2-s2.0-105007844948&doi=10.1016%2Fj.sftr.2025.100786&partnerID=40&md5=d3456f417ee24a7029cc6e6978261bf7	Universiti Tunku Abdul Rahman, Kajang, Malaysia; The Hong Kong Polytechnic University, Hong Kong, Hong Kong	Low, Mei Peng, Faculty of Accountancy and Management, Universiti Tunku Abdul Rahman, Kajang, Malaysia; Rahim, Fitriya Abdul, Faculty of Accountancy and Management, Universiti Tunku Abdul Rahman, Kajang, Malaysia; Wut, Tai Ming, School of Professional Education and Executive Development, The Hong Kong Polytechnic University, Hong Kong, Hong Kong	As environmental sustainability becomes an increasingly critical priority for organizations, understanding the technological and psychological factors driving pro-environmental and green behaviors is essential. This study examines the impact of artificial intelligence usage on employee behaviors within service-based organizations. It focuses on currently employed individuals affiliated with these…	Climate quitting; Green behavior; NCA; Pls-sem; Pro-environmental behavior
Yang, Y.I.; Shi, J.	Yang, Y. I. (59936953900); Shi, Junhui (59919076000)	59936953900; 59919076000	Chinese farmers' intentions to control heavy metal pollution in cropland: an integration of PMT, TBP, and ATM	2025	Sustainable Futures	0	10.1016/j.sftr.2025.100778	https://www.scopus.com/inward/record.uri?eid=2-s2.0-105007765731&doi=10.1016%2Fj.sftr.2025.100778&partnerID=40&md5=d44125dfe132ec16e93c3565f8b2fd22	Yunnan University, Kunming, China	Yang, Y. I., School of Business and Tourism Management, Yunnan University, Kunming, China; Shi, Junhui, School of Business and Tourism Management, Yunnan University, Kunming, China	Heavy metal pollution (HMP), which is a major environmental issue in China, seriously threatens the viability of cropland. Current research into farmland HMP has mainly focused on technical aspects and ignored the social impacts. As farmers are the main executors of farming strategies, their involvement in prevention and control behaviors are the keys to resolving HMP. To determine the relationsh…	Behavioral intention; Cropland; HMP; Risk perception; Technological knowledge
Susanty, A.; Puspitasari, N.B.; Jie, F.; Akhsan, F.A.; Jati, S.	Susanty, Aries (23974862800); Puspitasari, Nia Budi (55890239100); Jie, Ferry (55320767200); Akhsan, F. A. (57202088636); Jati, Sumunar (57215010180)	23974862800; 55890239100; 55320767200; 57202088636; 57215010180	Consumer acceptance of halal food traceability systems: a novel integrated approach using modified UTAUT and DeLone & McLean models to promote sustainable food supply chain practices	2025	Cleaner Logistics and Supply Chain	0	10.1016/j.clscn.2025.100226	https://www.scopus.com/inward/record.uri?eid=2-s2.0-105006987305&doi=10.1016%2Fj.clscn.2025.100226&partnerID=40&md5=7813821c63424254f047fcbe46ccabc8	Universitas Diponegoro, Semarang, Indonesia; Edith Cowan University, Perth, Australia; Drug and Cosmetics Assessment Agency, Indonesia	Susanty, Aries, Department of Industrial Engineering, Universitas Diponegoro, Semarang, Indonesia; Puspitasari, Nia Budi, Department of Industrial Engineering, Universitas Diponegoro, Semarang, Indonesia; Jie, Ferry, School of Business and Law, Edith Cowan University, Perth, Australia; Akhsan, F. A., Department of Industrial Engineering, Universitas Diponegoro, Semarang, Indonesia; Jati, Sumunar,…	With the growing demand for sustainable and transparent food supply chains, consumer awareness of Halal integrity is rising, highlighting the need for a Halal food traceability system to enhance consumer confidence by providing detailed production information. However, the factors influencing consumer acceptance of such systems in Indonesia remain unclear. This study addresses three key objective…	Behavioral intention; D&M IS success model; Halal food traceability system; UTAUT
Akel, G.; Bayır, T.	Akel, Gökhan (57219565509); Bayır, Talha (57831876700)	57219565509; 57831876700	The role of perceived consumer value dimensions in predicting behavioral intention toward car-sharing: An empirical study based on the extended technology acceptance model	2025	Entertainment Computing	0	10.1016/j.entcom.2025.100967	https://www.scopus.com/inward/record.uri?eid=2-s2.0-105006749399&doi=10.1016%2Fj.entcom.2025.100967&partnerID=40&md5=b9d3d403546f74dcc0dfa18f5922fa06	Antalya Belek University, Antalya, Turkey; Şırnak University, Sirnak, Turkey	Akel, Gökhan, Department of Management Information Systems, Antalya Belek University, Antalya, Turkey; Bayır, Talha, Department of Marketing, Şırnak University, Sirnak, Turkey	The sharing economy holds a significant promise for fostering a sustainable economy and society. However, the dimensions of consumer behavior remain largely untapped. This study employs the technology acceptance model as its principal methodological framework to intricately dissect consumer behavior within the context of car-sharing services. A novel examination of consumer-perceived functional, …	Car-sharing service; Perceived ease of use; Perceived usefulness; Perceived values; Privacy concern	Economic and social effects; Behavioral intention; Car-sharing service; Consumer value; Empirical studies; Extended technology acceptance models; Perceived ease-of-use; Perceived usefulness; Perceived value; Privacy concerns; Value dimensions; Consumer behavior
Sheykhfard, A.; Dadashzadeh, N.; Qiao, F.; Azimi, M.; Useche, S.A.	Sheykhfard, Abbas (59405259900); Dadashzadeh, Nima (57205206543); Qiao, Fengxiang (59895476900); Azimi, Mehdi (55126603400); Useche, Sergio A. (56373807300)	59405259900; 57205206543; 59895476900; 55126603400; 56373807300	Gender roles in sustainable mobility: Exploring E-scooter adoption intentions in a developing country through an integrated TPB-UTAUT framework	2025	Sustainable Futures	1	10.1016/j.sftr.2025.100671	https://www.scopus.com/inward/record.uri?eid=2-s2.0-105004993004&doi=10.1016%2Fj.sftr.2025.100671&partnerID=40&md5=0ca7f201326f38bd2a7198908aaf8af1	Texas Southern University, Houston, United States; Huddersfield Business School, Huddersfield, United Kingdom; Universitat de València, Valencia, Spain	Sheykhfard, Abbas, Department of Transportation Studies, Texas Southern University, Houston, United States; Dadashzadeh, Nima, Future Mobility Centre, Huddersfield Business School, Huddersfield, United Kingdom; Qiao, Fengxiang, Department of Transportation Studies, Texas Southern University, Houston, United States; Azimi, Mehdi, Department of Transportation Studies, Texas Southern University, Hou…	While the knowledge on demographic determinants such as age and income on micro-mobility adoption trends has been growing in the last few years, there are still literature gap in regard to the role of gender. Therefore, this study aims to examine a set of determinants potentially influencing the behavioral intention to adopt electric scooter (e-scooter) sharing systems among current non-users emp…	Behavioral intention; Electric scooter sharing; Gender differences; Social inclusion; Theory of planned behavior; Unified theory of acceptance and use of technology; User acceptance
Norouzzadeh, A.M.; Toufighi, S.P.; Vang, J.; Edalatipour, A.	Norouzzadeh, Amir Mohammad (56145046300); Toufighi, Seyed Pendar (57192112640); Vang, Jan (36344379700); Edalatipour, Abolfazl (59544554300)	56145046300; 57192112640; 36344379700; 59544554300	Adoption of internet of things in residential smart homes: A structural equation modeling approach	2025	Sustainable Futures	0	10.1016/j.sftr.2025.100665	https://www.scopus.com/inward/record.uri?eid=2-s2.0-105004924987&doi=10.1016%2Fj.sftr.2025.100665&partnerID=40&md5=b94a1fd16ee34e616a058d9173ad8cf5	University of Tehran, Tehran, Iran; Syddansk Universitet, Odense, Denmark; University of Maryland, Baltimore (UMB), Baltimore, United States	Norouzzadeh, Amir Mohammad, Department of Civil Engineering, University of Tehran, Tehran, Iran; Toufighi, Seyed Pendar, Department of Technology and Innovation, Syddansk Universitet, Odense, Denmark; Vang, Jan, Department of Technology and Innovation, Syddansk Universitet, Odense, Denmark; Edalatipour, Abolfazl, Department of Computer Engineering, University of Maryland, Baltimore (UMB), Baltimo…	The Internet of Things (IoT) is transforming modern living environments by enabling automation and connectivity in smart homes. This study explores the behavioral factors influencing IoT adoption in residential smart buildings. Using a descriptive-survey method, data were collected from 97 companies involved in the smart home sector through structured questionnaires. The research employs Partial …	Behavioral analysis; Residential automation; Smart living; Technology acceptance; User intention
Uhl, J.C.; Zechner, O.; Baetzner, A.; Birrenbach, T.; Egger-Lampl, S.; Schrom-Feiertag, H.; Tscheligi, M.	Uhl, Jakob Carl (57997734900); Zechner, Olivia (57786254700); Baetzner, Anke Sabine (58028825300); Birrenbach, Tanja (23466394300); Egger-Lampl, Sebastian (57195284188); Schrom-Feiertag, Helmut (37017384000); Tscheligi, Manfred (56948770700)	57997734900; 57786254700; 58028825300; 23466394300; 57195284188; 37017384000; 56948770700	Mixed reality training for medical first responders: system evaluation and recommendations	2025	Virtual Reality	1	10.1007/s10055-025-01144-x	https://www.scopus.com/inward/record.uri?eid=2-s2.0-105003322077&doi=10.1007%2Fs10055-025-01144-x&partnerID=40&md5=36f3841065a8eb7b91f12300f2227193	Austrian Institute of Technology, Vienna, Austria; Universität Salzburg, Salzburg, Austria; Universität Heidelberg, Heidelberg, Germany; University Hospital Bern, Bern, Switzerland; Mindconsole, Graz, Austria	Uhl, Jakob Carl, Center for Technology Experience, Austrian Institute of Technology, Vienna, Austria, Department of Artificial Intelligence and Human Interfaces, Universität Salzburg, Salzburg, Austria; Zechner, Olivia, Center for Technology Experience, Austrian Institute of Technology, Vienna, Austria, Department of Artificial Intelligence and Human Interfaces, Universität Salzburg, Salzburg, Au…	This study assesses the integration of mixed reality (MR) technologies in medical first responder (MFR) training, focusing on identifying key factors influencing behavioral intention to use MR systems and practical implications for technology acceptance and enhanced realism through haptic feedback. Through a user-centered design approach, involving co-creation workshops, iterative development, an…	Immersive technologies; Medical first responders; Mixed reality; Training	Haptic interfaces; Mixed reality; Behavioral intention; First responders; Haptic feedbacks; Immersive technologies; Intention to use; Medical first responder; Technology acceptance; Training Systems; Users' experiences; User centered design
Jun, Y.; Rehman, M.; Tong, T.; Hussain, T.; Hussain, S.	Jun, Yang (57206325011); Rehman, Manzar (59013235300); Tong, Zelin (57214723390); Hussain, Talib (57208418185); Hussain, Sajjad (59747874500)	57206325011; 59013235300; 57214723390; 57208418185; 59747874500	The intention to adopt photovoltaic systems: integrating behavioral theories with mediation-moderation analysis	2025	Acta Psychologica	2	10.1016/j.actpsy.2025.105027	https://www.scopus.com/inward/record.uri?eid=2-s2.0-105003239868&doi=10.1016%2Fj.actpsy.2025.105027&partnerID=40&md5=794433effb29cb591e139873d22cd300	Wuhan University, Wuhan, China; Jiangxi University of Technology China, China; Hainan University, Haikou, China; Karakoram International University, Gilgit, Pakistan; University of Religions and Denominations, Qom, Iran; National College of Business Administration and Economics, Rahim Yar Khan, Pakistan	Jun, Yang, Wuhan University, Wuhan, China, Jiangxi University of Technology China, China; Rehman, Manzar, Hainan University, Haikou, China; Tong, Zelin, Hainan University, Haikou, China; Hussain, Talib, Karakoram International University, Gilgit, Pakistan, Media and Communication, University of Religions and Denominations, Qom, Iran; Hussain, Sajjad, National College of Business Administration an…	The swift advancement of photovoltaic (PV) technology, coupled with the increasing emphasis on sustainable energy solutions, has generated interest in understanding the factors that influence consumers' choices to purchase PV systems. This research aims to identify key areas where the intention to acquire photovoltaic systems might be improved. The purchasing intention of Photovoltaic systems is …	Environmental turbulence; Technology acceptance model; Theory of planned behavior; Theory of the diffusion of innovations; Trust in technology	adult; behavior; China; consumer attitude; diffusion of innovation; female; human; male; middle aged; psychological theory; questionnaire; solar energy; young adult; Adult; Consumer Behavior; Diffusion of Innovation; Female; Humans; Intention; Male; Middle Aged; Psychological Theory; Solar Energy; Surveys and Questionnaires; Young Adult
Scaffidi Abbate, C.; Taddeo, L.; Di Nuovo, S.	Scaffidi Abbate, Costanza (57570255700); Taddeo, Luca (59728892200); Di Nuovo, Santo (56962754400)	57570255700; 59728892200; 56962754400	Humanoid interfaces in artificial intelligence-based language learning devices: Possible ‘Uncanny Valley’ effects?	2025	Acta Psychologica	0	10.1016/j.actpsy.2025.104997	https://www.scopus.com/inward/record.uri?eid=2-s2.0-105002118267&doi=10.1016%2Fj.actpsy.2025.104997&partnerID=40&md5=940686026f314fa75ee0951a64249025	Università degli Studi di Palermo, Palermo, Italy; Università degli Studi di Catania, Catania, Italy	Scaffidi Abbate, Costanza, Department of Psychology, Università degli Studi di Palermo, Palermo, Italy; Taddeo, Luca, Department of Psychology, Università degli Studi di Palermo, Palermo, Italy; Di Nuovo, Santo, Department of Educational Sciences, Università degli Studi di Catania, Catania, Italy	The integration of artificial intelligence (AI) into educational tools is transforming learning environments by enabling personalized experiences. This study explores the effectiveness of AI-based educational interfaces, comparing humanoid avatar tutors with audio-based tutors in language learning contexts. Using a sample of 200 participants (55 % male; mean age = 25.01, SD = 4.20), the research …	Educational interfaces; Humanoid avatar; Uncanny Valley effect	adult; artificial intelligence; computer interface; female; human; language; learning; male; young adult; Adult; Artificial Intelligence; Female; Humans; Language; Learning; Male; User-Computer Interface; Young Adult
Sadrani, M.; Adamidis, F.; Garrow, L.A.; Antoniou, C.	Sadrani, Mohammad (57230655200); Adamidis, Filippos K. (57217065692); Garrow, Laurie Anne (7801515436); Antoniou, Constantinos (7004031914)	57230655200; 57217065692; 7801515436; 7004031914	Challenges in urban air mobility implementation: A comparative analysis of barriers in Germany and the United States	2025	Journal of Air Transport Management	0	10.1016/j.jairtraman.2025.102780	https://www.scopus.com/inward/record.uri?eid=2-s2.0-105002008849&doi=10.1016%2Fj.jairtraman.2025.102780&partnerID=40&md5=92571925ef0dc344d0f31f8a9709f061	Technische Universität München, Munich, Germany; Technische Universität Dresden, Dresden, Germany; College of Engineering, Atlanta, United States	Sadrani, Mohammad, Chair of Transportation Systems Engineering, Technische Universität München, Munich, Germany, Faculty of Transport and Traffic Sciences, Technische Universität Dresden, Dresden, Germany; Adamidis, Filippos K., Chair of Transportation Systems Engineering, Technische Universität München, Munich, Germany; Garrow, Laurie Anne, College of Engineering, Atlanta, United States; Antonio…	Urban Air Mobility (UAM) is a transport system enabling the movement of people and goods within urban areas using electric vertical take-off and landing (eVTOL) aircraft. Nonetheless, this concept remains an emerging technology with various challenges that can hinder its implementation. This research introduces a Multi-Criteria Decision-Making (MCDM) framework to prioritize barriers to UAM implem…	Germany; Implementation challenges; Multi-criteria decision making; United States; Urban air mobility	decision making; electric vehicle; fuzzy mathematics; literature review; multicriteria analysis; security; technology adoption; transportation economics; transportation safety; travel behavior; unmanned vehicle; urban transport; Germany; United States
Tolstrup, S.; Ladenburg, J.; Lex, S.	Tolstrup, Susanne (59722524900); Ladenburg, Jacob (16310323400); Lex, Simon Westergaard (57216836624)	59722524900; 16310323400; 57216836624	A qualitative analysis of key stakeholders' perception of CCS and its value chain in a Danish North Sea storage context – through a socio-economic lens	2025	International Journal of Greenhouse Gas Control	0	10.1016/j.ijggc.2025.104363	https://www.scopus.com/inward/record.uri?eid=2-s2.0-105001862605&doi=10.1016%2Fj.ijggc.2025.104363&partnerID=40&md5=a268a51dab2cc86f57fc7fe22c508d4c	COMM-UNITY, Klampenborg, Denmark; Technical University of Denmark, Lyngby, Denmark; Københavns Universitet, Copenhagen, Denmark	Tolstrup, Susanne, COMM-UNITY, Klampenborg, Denmark; Ladenburg, Jacob, Department of Technology, Technical University of Denmark, Lyngby, Denmark; Lex, Simon Westergaard, Københavns Universitet, Copenhagen, Denmark	This socio-economic study explores the key considerations and challenges related to implementing Carbon Capture and Storage (CCS) in Denmark. The research leans on a content analysis based on qualitative data and utilises a methodology that includes in-depth semi-structured interviews with 18 key stakeholders, including Green NGOs, industry/emitters, trade and interest organisations, authorities,…	Carbon capture and storage (CCS); Denmark; Economic; Environment; Political; Safety/health; Social Acceptance; Socio-economic study; Stakeholders; Technology	Carbon capture and storage; Carbon sequestration; Direct air capture; Kyoto Protocol; Zero-carbon; Denmark; Economic study; Environment; Political; Safety/health; Social acceptance; Socio-economic study; Socio-economics; Stakeholder; Technology; Carbon capture and utilization; carbon sequestration; environmental impact; environmental impact assessment; public health; qualitative analysis; safety;…
Montero-Vega, M.; Estrada, M.; Prouvier, M.; Siebeneich, A.	Montero-Vega, Mariana (59712762400); Estrada, Miquel (7102245693); Prouvier, Matthieu (57393491200); Siebeneich, Alexander (57209713504)	59712762400; 7102245693; 57393491200; 57209713504	Autonomous delivery robots: differences in consumer´s acceptance in the USA, Europe, and Asia	2025	Journal of Urban Mobility	2	10.1016/j.urbmob.2025.100110	https://www.scopus.com/inward/record.uri?eid=2-s2.0-105001298253&doi=10.1016%2Fj.urbmob.2025.100110&partnerID=40&md5=406334f5f0d58aba290d2757e9b395cf	Universitat Politècnica de Catalunya, Barcelona, Spain; Volkswagen AG, Wolfsburg, Germany	Montero-Vega, Mariana, Universitat Politècnica de Catalunya, Barcelona, Spain, Volkswagen AG, Wolfsburg, Germany; Estrada, Miquel, Universitat Politècnica de Catalunya, Barcelona, Spain; Prouvier, Matthieu, Volkswagen AG, Wolfsburg, Germany; Siebeneich, Alexander, Volkswagen AG, Wolfsburg, Germany	Recent advancements in autonomous delivery robots have the potential to transform the current paradigm of urban freight transport, lowering operational costs and improving reliability and safety. However, there is limited information on how users across the world will perceive these upcoming solutions. The study aims to pinpoint the key features influencing current users and future users of auton…	City logistics; Ordered logit model; Structural equation modeling; Survey; User-acceptability
Khan, S.; Zhang, Q.; Khan, S.U.; Khan, I.U.; Khan, R.U.	Khan, Salman (57209825150); Zhang, Qingyu (35932752700); Khan, Safeer Ullah (57192095024); Khan, Ikram Ullah (57192093889); Khan, Rafi Ullah (57219436425)	57209825150; 35932752700; 57192095024; 57192093889; 57219436425	Understanding mobile augmented reality apps in Pakistan: an extended mobile technology acceptance model	2025	Journal of Tourism Futures	7	10.1108/JTF-04-2022-0131	https://www.scopus.com/inward/record.uri?eid=2-s2.0-85193518075&doi=10.1108%2FJTF-04-2022-0131&partnerID=40&md5=0424f9fb9b9c9e37b060375e59825c8f	Shenzhen University, Shenzhen, China; University of Science and Technology Bannu, Bannu, Pakistan; Gomal University, Dera Ismail Khan, Pakistan	Khan, Salman, Research Institute of Business Analytics and SCM, Shenzhen University, Shenzhen, China; Zhang, Qingyu, Research Institute of Business Analytics and SCM, Shenzhen University, Shenzhen, China; Khan, Safeer Ullah, Research Institute of Business Analytics and SCM, Shenzhen University, Shenzhen, China; Khan, Ikram Ullah, Institute of Management Sciences, University of Science and Technol…	Purpose: Augmented reality (AR) adoption has boomed globally in recent years. The prospective of AR to seamlessly integrate digital information into the actual environment has proven to be a challenge for academics and industry, as they endeavor to understand and predict the influence on users' perceptions, adoption intentions and usage. This study investigates the factors affecting consumers’ be…	Adoption; Augmented reality; Mobile commerce; MTAM; Pakistan; Shopping malls
Prasetyo, Y.T.; Susanto, K.C.; Chuang, K.-H.; Yin, R.-T.; Chen, J.-W.; Zhang, Y.-X.; Benito, O.P.; Belmonte, Z.J.A.; Cahigas, M.M.L.; Nadlifatin, R.; Gumasing, M.J.J.	Prasetyo, Yogi Tri (57204827000); Susanto, Krisna Chandra (58350732500); Chuang, Kohui (59681372400); Yin, Ruoting (59680861600); Chen, Jiawei (59681372500); Zhang, Yuxuan (59682378300); Benito, Omar Paolo (58348201500); Belmonte, Zachariah John A. (57422331000); Cahigas, Maela Madel L. (57223913479); Nadlifatin, Reny (56287886900); Gumasing, Ma Janice J. (57200985102)	57204827000; 58350732500; 59681372400; 59680861600; 59681372500; 59682378300; 58348201500; 57422331000; 57223913479; 56287886900; 57200985102	Factors influencing the perceived usability of line pay: An extended technology acceptance model approach	2025	Acta Psychologica	4	10.1016/j.actpsy.2025.104924	https://www.scopus.com/inward/record.uri?eid=2-s2.0-86000751338&doi=10.1016%2Fj.actpsy.2025.104924&partnerID=40&md5=49873ff7d0aba93a64547441da79cc41	Yuan Ze University, Taoyuan, Taiwan; Yuan Ze University, Taoyuan, Taiwan; Mapúa University, Manila, Philippines; Mapúa University, Manila, Philippines; Technological University of the Philippines, Manila, Philippines; Institut Teknologi Sepuluh Nopember, Surabaya, Indonesia; De La Salle University, Manila, Philippines	Prasetyo, Yogi Tri, International Bachelor Program in Engineering, Yuan Ze University, Taoyuan, Taiwan, Department of Industrial Engineering and Management, Yuan Ze University, Taoyuan, Taiwan; Susanto, Krisna Chandra, Department of Industrial Engineering and Management, Yuan Ze University, Taoyuan, Taiwan; Chuang, Kohui, International Bachelor Program in Engineering, Yuan Ze University, Taoyuan,…	Taiwan has distinguished itself amidst the transformative shift in global finance, driven by the proliferation of mobile payment systems, with its high smartphone penetration and advanced digital infrastructure. This study examined the factors influencing consumer attitudes and behaviors toward Line Pay, a key player in Taiwan's mobile payment ecosystem. Utilizing an extended Technology Acceptanc…	Privacy protection; Promotional incentives; Strategic partnerships; Sustainability initiatives	adult; attitude to computers; consumer attitude; female; human; male; middle aged; privacy; questionnaire; smartphone; Taiwan; young adult; Adult; Attitude to Computers; Consumer Behavior; Female; Humans; Male; Middle Aged; Privacy; Smartphone; Surveys and Questionnaires; Young Adult
Sun, T.; Di, K.; Hu, J.; Shi, Q.; Irfan, M.	Sun, Tian (58908626400); Di, Kaisheng (58161875900); Hu, Jin (59836052600); Shi, Qiumei (58534094200); Irfan, Muhamamd Hamza (56351425900)	58908626400; 58161875900; 59836052600; 58534094200; 56351425900	Digitally empowered green public services in environmentally vulnerable areas: Insights from SEM-ANN analysis	2025	Journal of Retailing and Consumer Services	22	10.1016/j.jretconser.2024.104216	https://www.scopus.com/inward/record.uri?eid=2-s2.0-85213271054&doi=10.1016%2Fj.jretconser.2024.104216&partnerID=40&md5=85815ecf421abf397a187c288c76be02	Xi'an University of Finance and Economics, Xi'an, China; Tianjin University, Tianjin, China; Qinghai Minzu University, Xining, China; Party School of the Qinghai Provincial Committee of CPC, Xining, China; Fudan University, Shanghai, China; Xining Aier Eye Hospital, Xining, China; Shandong Management University, Jinan, China	Sun, Tian, Social Cooperation Service, Xi'an University of Finance and Economics, Xi'an, China; Di, Kaisheng, Tianjin University, Tianjin, China, College of Politics and Public Administration, Qinghai Minzu University, Xining, China, Department of Party Committee, Party School of the Qinghai Provincial Committee of CPC, Xining, China; Hu, Jin, Fudan University, Shanghai, China; Shi, Qiumei, Healt…	In the context of environmentally fragile areas in China, this study employs Partial Least Squares Structural Equation Modeling (PLS-SEM) based on the Technology Acceptance Model (TAM) and Social Cognitive Theory (SCT), integrating Observational Learning and Self-Efficacy as mediator variables. Using SEM and Artificial Neural Network (ANN) cross-analysis, the research delves into how digital empo…	Digital empowerment; Environmental management; Environmentally vulnerable areas; Green public services; Sustainable development; Technology acceptance model	artificial neural network; empowerment; environmental management; public service; sustainable development; vulnerability; China
Sitinjak, C.; Simic, V.; Tirkolaee, E.; Bacanin, N.; Simanullang, W.F.; Fajar, R.	Sitinjak, Charli (57777592800); Simic, Vladimir M. (7005545253); Tirkolaee, Erfan Babaee (57196032874); Bacanin, Nebojsa (37028223900); Simanullang, Wiyanti F. (57208528660); Fajar, Rizqon (57777369800)	57777592800; 7005545253; 57196032874; 37028223900; 57208528660; 57777369800	Uncovering pathways towards sustainable transportation: Investigating factors influencing societal acceptance of end-of-life vehicle management in Indonesia	2025	Waste Management and Research	1	10.1177/0734242X241273761	https://www.scopus.com/inward/record.uri?eid=2-s2.0-85204030404&doi=10.1177%2F0734242X241273761&partnerID=40&md5=d3c731179c7fdb1cb539581183b826f4	Universitas Esa Unggul, Jakarta, Indonesia; University of Belgrade, Belgrade, Serbia; Yuan Ze University, Taoyuan, Taiwan; Korea University, Seoul, South Korea; İstinye Üniversitesi, Istanbul, Turkey; Lebanese American University, Beirut, Lebanon; Singidunum University, Belgrade, Serbia; Saveetha School of Engineering, Chennai, India; Middle East University Jordan, Amman, Jordan; Badan Riset dan …	Sitinjak, Charli, Fakultas Psikologi, Universitas Esa Unggul, Jakarta, Indonesia; Simic, Vladimir M., Faculty of Transport and Traffic Engineering, University of Belgrade, Belgrade, Serbia, Department of Industrial Engineering and Management, Yuan Ze University, Taoyuan, Taiwan, Department of Computer Science and Engineering, Korea University, Seoul, South Korea; Tirkolaee, Erfan Babaee, Departme…	Addressing the critical environmental challenge of end-of-life vehicle (ELV) management in Indonesia’s transportation industry, this study investigates the complex interplay between societal factors and technical adoption. We use a comprehensive survey and path analysis to investigate the relationships between demographic characteristics (gender, age, income and education) and ELV acceptance, rev…	End-of-life vehicle; psychological factors; public acceptance; societal acceptance; sustainable transportation	End-of-Life Vehicles; Environmental challenges; Indonesia; Path coefficients; Psychological factors; Public acceptance; Societal acceptance; Sustainable transportation; Transportation industry; Vehicles managements; psychology; public attitude; sustainability; technology adoption; transportation system; waste management; Article; emotion; income; knowledge; mediation analysis; nonhuman; path anal…
Rajan Y, P.R.; B, B.; Jenifer Arokia Selvi, A.	Rajan Y, Poondy (58611485500); B, Aiswarya (56659438100); Jenifer Arokia Selvi, A. (58612126600)	58611485500; 56659438100; 58612126600	Embracing emojis: Bridging the gap in workplace technology adoption and elevating communication effectiveness	2025	Journal of Information Technology Teaching Cases	1	10.1177/20438869231220676	https://www.scopus.com/inward/record.uri?eid=2-s2.0-85179309932&doi=10.1177%2F20438869231220676&partnerID=40&md5=32fbdc19d0fa24c602553a4797750dd0	Loyola Institute of Business Administration, Chennai, India	Rajan Y, Poondy, Loyola Institute of Business Administration, Chennai, India; B, Aiswarya, Loyola Institute of Business Administration, Chennai, India; Jenifer Arokia Selvi, A., Loyola Institute of Business Administration, Chennai, India	An emoji is a small digital picture or icon that is used in electronic messaging to show a feeling, thought, or idea. Emoticons are frequently employed in written communication, such as text messaging, social media platforms and various digital mediums, with the purpose of expressing emotions or providing more meaning to a statement. Adopting emojis in the professional environment has become a mo…	adoption; Emojis; organizational communication; technology; workplace
Chonsalasin, D.; Champahom, T.; Limpasirisuwan, N.; Jomnonkwao, S.; Ratanavaraha, V.	Chonsalasin, Dissakoon (57217007371); Champahom, Thanapong (57206732162); Limpasirisuwan, Natcha (59403664800); Jomnonkwao, Sajjakaj (36982850800); Ratanavaraha, Vatanavongs (36983106700)	57217007371; 57206732162; 59403664800; 36982850800; 36983106700	Urban-Rural Differences in Electric Vehicle Adoption Intentions: Integrated TAM, TPB, UTAUT with Environmental Identity	2025	Civil Engineering Journal (Iran)	1	10.28991/CEJ-2025-011-05-010	https://www.scopus.com/inward/record.uri?eid=2-s2.0-105007783748&doi=10.28991%2FCEJ-2025-011-05-010&partnerID=40&md5=17f1aaf5755ac1c093f50bc175263b7d	Rajamangala University of Technology Isan, Nakhon Ratchasima, Thailand; Rajamangala University of Technology Isan, Nakhon Ratchasima, Thailand; Suranaree University of Technology, Nakhon Ratchasima, Thailand	Chonsalasin, Dissakoon, Department of Transportation, Rajamangala University of Technology Isan, Nakhon Ratchasima, Thailand; Champahom, Thanapong, Department of Management, Rajamangala University of Technology Isan, Nakhon Ratchasima, Thailand; Limpasirisuwan, Natcha, Department of Management, Rajamangala University of Technology Isan, Nakhon Ratchasima, Thailand; Jomnonkwao, Sajjakaj, School of…	Objectives: This study examines urban-rural differences in electric vehicle (EV) adoption intentions to inform geographically targeted policy implementation for Thailand's goal of 30% EV production by 2030. Methods/Analysis: We integrated the Technology Acceptance Model, Theory of Planned Behavior, and Unified Theory of Acceptance and Use of Technology with environmental identity and trialability…	Battery Electric Vehicle; Measurement Invariance; Personal innovativeness; Technology Acceptance Model; Travel Planned Behavior; Unified Theory of Acceptance and Use of Technology
Wyskwarski, M.; Musioł-Urbańczyk, A.; Sorychta-Wojsczyk, B.; Zdonek, D.	Wyskwarski, Marcin (57354173900); Musioł-Urbańczyk, Anna (57295886300); Sorychta-Wojsczyk, Barbara (59918343400); Zdonek, Dariusz (57211667887)	57354173900; 57295886300; 59918343400; 57211667887	Understanding User Perceptions of Food-Related Applications: Insights from Topic Modeling on Food Waste Reduction and Sustainability	2025	Sustainability (Switzerland)	0	10.3390/su17104443	https://www.scopus.com/inward/record.uri?eid=2-s2.0-105006794630&doi=10.3390%2Fsu17104443&partnerID=40&md5=6565667baa74bf920eb96151e30e8b26	Silesian University of Technology, Gliwice, Poland; Silesian University of Technology, Gliwice, Poland	Wyskwarski, Marcin, Department of Economy and Informatics, Silesian University of Technology, Gliwice, Poland; Musioł-Urbańczyk, Anna, Department of Management, Silesian University of Technology, Gliwice, Poland; Sorychta-Wojsczyk, Barbara, Department of Management, Silesian University of Technology, Gliwice, Poland; Zdonek, Dariusz, Department of Economy and Informatics, Silesian University of T…	The article analyzes food rescue application reviews from around the world. The analysis was conducted using text mining methods, including LDA, which we used to extract the main topics in user-generated discussions of the applications. It identified eight main themes in user feedback on food rescue applications: (1) Application setup, features and general user experience, (2) User satisfaction a…	food; LDA; mobile application; sustainable consumption; text mining; UTAUT; zero waste	environmental impact; food consumption; mining; reduction; sustainability; time series
Anh, D.T.V.; Loi, N.T.	Anh, Duong Thi Van (59919075500); Loi, Nguyen Thi (59920189100)	59919075500; 59920189100	Blockchain and the Future of Sustainable Corporate Accounting: A Behavioral Perspective from Vietnam’s Manufacturing Industry	2025	Sustainability (Switzerland)	0	10.3390/su17104658	https://www.scopus.com/inward/record.uri?eid=2-s2.0-105006785604&doi=10.3390%2Fsu17104658&partnerID=40&md5=1b521ea82a8c92d734f1c579e07d0dd1	National Economics University Hanoi, Hanoi, Viet Nam; Phenikaa University, Hanoi, Viet Nam	Anh, Duong Thi Van, School of Accounting and Auditing, National Economics University Hanoi, Hanoi, Viet Nam; Loi, Nguyen Thi, Faculty of Economics and Business, Phenikaa University, Hanoi, Viet Nam	Blockchain technology has recently emerged as a transformative innovation with the potential to enhance transparency, accountability, and efficiency, key pillars of sustainable financial and accounting systems. Despite its relevance to sustainable digital transformation, the adoption of blockchain in accounting practices remains limited, particularly in developing economies such as Vietnam. This …	accountability; digital transformation; financial accounting; sustainable development; technology acceptance	accountability; digitization; factor analysis; innovation; manufacturing; perception; sustainable development; technology adoption; Viet Nam
Megawati, V.; Otok, B.W.; Purnomo, J.D.T.	Megawati, Veny (59030862700); Otok, Bambang Widjanarko (42262647900); Purnomo, Jerry Dwi Trijoyo (57189383805)	59030862700; 42262647900; 57189383805	Moderating Technology Acceptance Model on Resident Empowerment in Support for Sustainable Tourism	2025	Sustainability (Switzerland)	2	10.3390/su17094217	https://www.scopus.com/inward/record.uri?eid=2-s2.0-105004928215&doi=10.3390%2Fsu17094217&partnerID=40&md5=69e03f9474a8d640965fc8c9fcd97a76	Institut Teknologi Sepuluh Nopember, Surabaya, Indonesia; Universitas Surabaya, Surabaya, Indonesia; Institut Teknologi Sepuluh Nopember, Surabaya, Indonesia	Megawati, Veny, Postgraduate Program of Technology Management, Institut Teknologi Sepuluh Nopember, Surabaya, Indonesia, Department of Management, Universitas Surabaya, Surabaya, Indonesia; Otok, Bambang Widjanarko, Department of Statistics, Institut Teknologi Sepuluh Nopember, Surabaya, Indonesia; Purnomo, Jerry Dwi Trijoyo, Department of Statistics, Institut Teknologi Sepuluh Nopember, Surabaya…	This study investigates the impact of resident empowerment on support for sustainable tourism, with technology adoption as a moderating factor. Using the Social Exchange Theory (SET) and Technology Acceptance Model (TAM), it examined how psychological, social, and political empowerment influenced community participation in tourism development. A cross-sectional survey was conducted, involving 328…	resident empowerment; support for tourism; technology adoption	ecotourism; empowerment; participatory approach; policy making; residential development; technology adoption; tourism development; Indonesia
Liu, Y.; Awang, H.; Mansor, N.S.	Liu, Yonggang (59549658900); Awang, Hapini (57202799734); Mansor, Nur Suhaili Binti (57205866424)	59549658900; 57202799734; 57205866424	Exploring the Potential Barrier Factors of AI Chatbot Usage Among Teacher Trainees: From the Perspective of Innovation Resistance Theory	2025	Sustainability (Switzerland)	1	10.3390/su17094081	https://www.scopus.com/inward/record.uri?eid=2-s2.0-105004831295&doi=10.3390%2Fsu17094081&partnerID=40&md5=79889d5be56849802567d7a88879eade	Universiti Utara Malaysia, Sintok, Malaysia	Liu, Yonggang, School of Computing, Universiti Utara Malaysia, Sintok, Malaysia; Awang, Hapini, School of Computing, Universiti Utara Malaysia, Sintok, Malaysia; Mansor, Nur Suhaili Binti, School of Computing, Universiti Utara Malaysia, Sintok, Malaysia	With the development of Artificial Intelligence (AI) technology, more and more AI chatbots (e.g., ChatGPT and DeepSeek) are beginning to affect work and lifestyles. Although AI chatbots have brought many opportunities to education and teacher trainees, they have also caused many problems and resistance among some teacher trainees. However, previous studies have focused more on the influence of po…	AI chatbots; artificial intelligence; barrier; education; innovation resistance theory; sustainable	artificial intelligence; education; innovation; numerical model; sustainability; theoretical study
Hassan, M.S.; Mai, N.H.; Abdul Wahab, N.S.A.; Amin, M.B.; Hassan, M.M.; Oláh, J.	Hassan, Md Sharif (57220960500); Mai, Nguyen Hong (57657233200); Abdul Wahab, Nor Shaipah (55175710300); Amin, Mohammad Bin (58642963600); Hassan, Md Maruf (57193695192); Oláh, Judit (56016286600)	57220960500; 57657233200; 55175710300; 58642963600; 57193695192; 56016286600	Decentralized fintech platforms adoption intention in cyber risk environment among GenZ: A dual-method approach using PLS-SEM and necessary condition analysis	2025	Computers in Human Behavior Reports	0	10.1016/j.chbr.2025.100687	https://www.scopus.com/inward/record.uri?eid=2-s2.0-105004817522&doi=10.1016%2Fj.chbr.2025.100687&partnerID=40&md5=e03355f719dcb5e80459a5a174c58e86	Taylor's University Malaysia, Subang Jaya, Malaysia; Van Lang University, Ho Chi Minh City, Viet Nam; Debreceni Egyetem Gazdaságtudományi Kar, Debrecen, Hungary; Southeast University, Dhaka, Dhaka, Bangladesh; Debreceni Egyetem Gazdaságtudományi Kar, Debrecen, Hungary; John von Neumann University, Kecskemet, Hungary; Czech University of Life Sciences Prague, Prague, Czech Republic; Bangladesh Arm…	Hassan, Md Sharif, School of Accounting and Finance, Taylor's University Malaysia, Subang Jaya, Malaysia; Mai, Nguyen Hong, Faculty of Business Administration, Van Lang University, Ho Chi Minh City, Viet Nam; Abdul Wahab, Nor Shaipah, School of Accounting and Finance, Taylor's University Malaysia, Subang Jaya, Malaysia; Amin, Mohammad Bin, Doctoral School of Management and Business, Debreceni Egy…	Decentralized fintech platforms (DFP) emerge as a viable alternative to the traditional financial systems. However, the cybersecurity risk impedes its widespread adoption among the users. So, this paper aimed to investigate the drivers that influence the decentralized fintech platforms adoption intention in the cyber risk environment. The study integrated two dominant theories including Technolog…	Digital literacy; Perceived security; Risk tolerance; Social influence; Trust in technology
Studer, N.; Schaffner, D.; Haiderer, N.; Stefanelli, A.; van Eggermond, M.A.B.; Erath, A.	Studer, Nora (59464906400); Schaffner, Dorothea (15763542700); Haiderer, Nicole (59760095900); Stefanelli, Annalisa (59759856300); van Eggermond, Michael A.B. (56127577300); Erath, Alexander L. (24921169400)	59464906400; 15763542700; 59760095900; 59759856300; 56127577300; 24921169400	Pool more, drive less: An investigation of barriers and motivators of ridepooling in autonomous vehicles	2025	Transportation Research Interdisciplinary Perspectives	1	10.1016/j.trip.2025.101427	https://www.scopus.com/inward/record.uri?eid=2-s2.0-105003864135&doi=10.1016%2Fj.trip.2025.101427&partnerID=40&md5=c5b154523a8733ef5ecf4d62763090fe	Fachhochschule Nordwestschweiz FHNW, Windisch, Switzerland; Institute for Applied Psychology IAP Basel AG, Basel, Switzerland; Fachhochschule Nordwestschweiz FHNW, Windisch, Switzerland	Studer, Nora, Fachhochschule Nordwestschweiz FHNW, Windisch, Switzerland; Schaffner, Dorothea, Fachhochschule Nordwestschweiz FHNW, Windisch, Switzerland; Haiderer, Nicole, Fachhochschule Nordwestschweiz FHNW, Windisch, Switzerland; Stefanelli, Annalisa, Fachhochschule Nordwestschweiz FHNW, Windisch, Switzerland, Institute for Applied Psychology IAP Basel AG, Basel, Switzerland; van Eggermond, Mi…	The integration of on-demand ridepooling services provided by autonomous vehicles into transportation systems offers a solution to mobility challenges in the future. If such services effectively enable travellers to share a vehicle instead of driving alone, higher vehicle occupancy rates would lead to a more efficient use of existing road infrastructure. This in turn could help alleviate traffic …	Autonomous vehicles; Ridepooling; Technology acceptance model; User-centered service design
Wang, C.; Chen, X.; Yu, T.	Wang, Chengliang (57726574000); Chen, Xiaojiao (58731963000); Yu, Teng (58475951600)	57726574000; 58731963000; 58475951600	What drives learners’ behavioral intention to share knowledge on social media: evidence from a fuzzy-set qualitative comparative analysis (FsQCA)	2025	Current Psychology	4	10.1007/s12144-025-07813-z	https://www.scopus.com/inward/record.uri?eid=2-s2.0-105003179340&doi=10.1007%2Fs12144-025-07813-z&partnerID=40&md5=d0dfd6ec2679e05200c5a3b8e0baaeea	East China Normal University, Shanghai, China; Zhejiang University of Technology, Hangzhou, China; Guangzhou College of Commerce, Guangzhou, China; Graduate School of Business, Minden, Malaysia; Chinese University of Hong Kong, Hong Kong, Hong Kong; Jinan University, Guangzhou, China	Wang, Chengliang, Department of Education Information Technology, East China Normal University, Shanghai, China; Chen, Xiaojiao, Zhejiang University of Technology, Hangzhou, China; Yu, Teng, School of Digital Economy Industry, Guangzhou College of Commerce, Guangzhou, China, Graduate School of Business, Minden, Malaysia, Department of Management, Chinese University of Hong Kong, Hong Kong, Hong K…	In the evolving field of education, driven by digital transformation and enhanced digital infrastructure, the variety of learning modes and platforms has significantly increased. Among these platforms, social media became a powerful tool for learning and knowledge dissemination. Despite its great potential, the factors influencing learners' behavioral intention to share knowledge on social media …	Behavioral intention; Fuzzy-set qualitative comparative analysis; Knowledge sharing; Push–pull theory; Social media
Taamneh, M.M.; Makahleh, H.Y.	Taamneh, Madhar M. (36451120600); Makahleh, Hisham Y. (57579282500)	36451120600; 57579282500	The prospects of adopting electric vehicles in urban contexts: A systematic review of literature	2025	Transportation Research Interdisciplinary Perspectives	2	10.1016/j.trip.2025.101420	https://www.scopus.com/inward/record.uri?eid=2-s2.0-105002485514&doi=10.1016%2Fj.trip.2025.101420&partnerID=40&md5=62b0f3dee02929801b1d4184ce07cfd7	Yarmouk University, Irbid, Jordan; University of Birmingham, Birmingham, United Kingdom	Taamneh, Madhar M., Department of Civil Engineering, Yarmouk University, Irbid, Jordan; Makahleh, Hisham Y., Department of Civil Engineering, University of Birmingham, Birmingham, United Kingdom	Electric vehicles (EVs) provide essential solutions to sustainable urban transportation systems while helping to lower greenhouse gas emissions. This study performed a systematic review of 32 peer-reviewed articles from 2004 to 2024 to identify the main drivers of electric vehicle adoption in urban areas. The study's findings are categorized into five primary themes through inductive and deductiv…	Electric vehicles (EVs); EV adoption; NVivo; Policy interventions; Sustainable mobility; Systematic review; Urban transportation
Aasvik, O.; Hagenzieker, M.; Ulleberg, P.	Aasvik, Ole (57226439450); Hagenzieker, Marjan P. (24281330200); Ulleberg, Pål (6603449133)	57226439450; 24281330200; 6603449133	“I trust Norway” – Investigating acceptance of shared autonomous shuttles using open and closed questions in short-form street interviews	2025	Transportation Research Interdisciplinary Perspectives	2	10.1016/j.trip.2025.101414	https://www.scopus.com/inward/record.uri?eid=2-s2.0-105002309167&doi=10.1016%2Fj.trip.2025.101414&partnerID=40&md5=443330d04f71b573d1ffe694bfc6defa	Transportøkonomisk institutt, Oslo, Norway; Department of Transport & Planning, TU Delft, Delft, Netherlands; Universitetet i Oslo, Oslo, Norway	Aasvik, Ole, Transportøkonomisk institutt, Oslo, Norway, Department of Transport & Planning, TU Delft, Delft, Netherlands; Hagenzieker, Marjan P., Transportøkonomisk institutt, Oslo, Norway, Department of Transport & Planning, TU Delft, Delft, Netherlands; Ulleberg, Pål, Department of Psychology, Universitetet i Oslo, Oslo, Norway	Shared autonomous shuttles (SASs) could improve the mobility infrastructure in the worlds’ growing cities. This novel service could reduce congestion and improve both mobility and sustainability. To facilitate the implementation of SASs, more research is needed on the psychological aspects of sharing a small, intimate shuttle with strangers. The current study is among the first to use open-ended …	Mixed-methods; Open-ended approach; Public acceptance; Shared autonomous shuttles; Street interview
Villacorta-Ranera, C.; Blanco-Gutiérrez, I.; Novo, P.	Villacorta-Ranera, Cintya (59725421200); Blanco-Gutiérrez, Irene (36665776500); Novo, Paula (25925317100)	59725421200; 36665776500; 25925317100	Disentangling social perspectives on the use of reclaimed water in agriculture using Q methodology	2025	Journal of Environmental Management	1	10.1016/j.jenvman.2025.125264	https://www.scopus.com/inward/record.uri?eid=2-s2.0-105001968395&doi=10.1016%2Fj.jenvman.2025.125264&partnerID=40&md5=f37cdf05bbb4cacb72fe116891ea2e97	Universidad Politécnica de Madrid, Madrid, Spain; Universidad Politécnica de Madrid, Madrid, Spain; University of Leeds, Leeds, United Kingdom	Villacorta-Ranera, Cintya, Universidad Politécnica de Madrid, Madrid, Spain, Department of Agricultural Economics, Universidad Politécnica de Madrid, Madrid, Spain; Blanco-Gutiérrez, Irene, Universidad Politécnica de Madrid, Madrid, Spain, Department of Agricultural Economics, Universidad Politécnica de Madrid, Madrid, Spain; Novo, Paula, Sustainability Research Institute, University of Leeds, Le…	Reclaimed water is a promising alternative for irrigation in many water-stressed regions, but its expansion hinges on social acceptance. Previous studies have focused on the perceptions of consumers and farmers, overlooking the broader diversity of perspectives within the sector. This study seeks to address this gap by exploring the range of social perspectives on the use of reclaimed water for i…	Agricultural irrigation; Perceptions; Q methodology; Spain; Wastewater; Water reuse	Agricultural irrigation; Agricultural productions; Farmer organization; Food retailers; Q methodology; Re-claimed water; Social acceptance; Social perspective; Spain; Water reuse; agricultural management; irrigation system; perception; stakeholder; sustainability; wastewater treatment; water use; agricultural worker; Article; consumer; environmental risk; human; irrigation (agriculture); waste wa…
Bajwa, F.A.; Fu, J.; Bajwa, I.A.; Ahmad, S.; Mahmood, F.	Bajwa, Farooq Ahmad (58076422000); Fu, Jingtao (57205432768); Bajwa, Ishtiaq Ahmad (57200917541); Ahmad, Shabir (57198875007); Mahmood, Faiq (57195963610)	58076422000; 57205432768; 57200917541; 57198875007; 57195963610	Factors influencing usage and loyalty for payment app customers in Saudi Arabia	2025	Acta Psychologica	3	10.1016/j.actpsy.2025.104961	https://www.scopus.com/inward/record.uri?eid=2-s2.0-105001575837&doi=10.1016%2Fj.actpsy.2025.104961&partnerID=40&md5=eb45895cab18adb6f469fb3c50911868	Hainan University, Haikou, China; Al Yamamah University, Riyadh, Saudi Arabia; Government College University Faisalabad, Faisalabad, Pakistan	Bajwa, Farooq Ahmad, School of Management, Hainan University, Haikou, China; Fu, Jingtao, School of Management, Hainan University, Haikou, China; Bajwa, Ishtiaq Ahmad, College of Business, Al Yamamah University, Riyadh, Saudi Arabia; Ahmad, Shabir, College of Business, Al Yamamah University, Riyadh, Saudi Arabia; Mahmood, Faiq, Lyallpur Business School, Government College University Faisalabad, F…	Purpose: The present study is intended to determine the factors influencing the acceptance and loyalty towards payment of mobile applications in the Kingdom of Saudi Arabia, focusing on perceived convenience, security, compliance, and trust. Design/methodology/approach: This research study adopted a quantitative method by using a questionnaire and targeting mobile payment app users as well as bus…	Fintech; Influencing factors; Loyalty; Mobile payment app; Usage	adult; consumer attitude; female; human; male; middle aged; mobile application; psychology; questionnaire; Saudi Arabia; trust; young adult; Adult; Consumer Behavior; Female; Humans; Male; Middle Aged; Mobile Applications; Surveys and Questionnaires; Trust; Young Adult
Sadiq, M.; Pham Thi, T.D.; Nguyen, C.M.; Do, H.-D.	Sadiq, Muhammad (57883516700); Pham Thi, Thuydung (57224211102); Nguyen, Chi Minh (58718620300); Do, Haidung (57223296268)	57883516700; 57224211102; 58718620300; 57223296268	Sustainable entrepreneurship and knowledge management: Role of green information technology in building sustainable entrepreneurial ecosystems	2025	Journal of Innovation and Knowledge	2	10.1016/j.jik.2025.100689	https://www.scopus.com/inward/record.uri?eid=2-s2.0-105001562966&doi=10.1016%2Fj.jik.2025.100689&partnerID=40&md5=b7bbc4feb776761454da1aeb65897a01	Fuzhou University of Foreign Studies and Trade, Fuzhou, China; Taylor's University Malaysia, Subang Jaya, Malaysia; VIZJA University, Warsaw, Poland; University of Economics and Finance, Ho Chi Minh City, Ho Chi Minh City, Viet Nam; Ming Chi University of Technology, New Taipei City, Taiwan	Sadiq, Muhammad, Carbon Economy Research Center, Fuzhou University of Foreign Studies and Trade, Fuzhou, China, School of Accounting and Finance, Taylor's University Malaysia, Subang Jaya, Malaysia, VIZJA University, Warsaw, Poland; Pham Thi, Thuydung, University of Economics and Finance, Ho Chi Minh City, Ho Chi Minh City, Viet Nam; Nguyen, Chi Minh, University of Economics and Finance, Ho Chi M…	Using green management practices to build sustainable entrepreneurship is both effective and challenging for growing businesses. Meanwhile, knowledge management has proven to be a critical part of contemporary business practices. Thus, there is a growing demand for socially and environmentally aware behaviour as a part of existing strategies for dealing with the effects of such practices in the r…	Application and use of knowledge; Green information technology; Knowledge creation; Knowledge transfer and storage; Sustainable entrepreneurship
Robinson, L.	Robinson, Leroy (8377609400)	8377609400	Exploring Determinants of Online Learning Acceptance: The Role of Readiness, Peer Support, and Instructional Support	2025	Electronic Journal of e-Learning	0	10.34190/ejel.23.2.4048	https://www.scopus.com/inward/record.uri?eid=2-s2.0-105008539609&doi=10.34190%2Fejel.23.2.4048&partnerID=40&md5=2fef311f96350a5d59f03af4f5831ca7	University of Houston-Clear Lake, Houston, United States	Robinson, Leroy, Department of Decision Sciences, University of Houston-Clear Lake, Houston, United States	This study investigates influential aspects of students' acceptance of online learning: students' readiness, peer support, and instructional support. Readiness, driven by motivation, technical skills, and self-management, affects online learning participation. This readiness is made up of self-learning and communication abilities in online environments, which influence acceptance and satisfaction…	Higher education; Instructional support; Online learning; Online learning acceptance; Peer support; Readiness for online learning
Nguyen, L.P.; Hoang, D.P.; Thong, T.H.	Nguyen, Long Phi (58923460400); Hoang, Dungphuong (57208108746); Thong, Vuhuy (57200134871)	58923460400; 57208108746; 57200134871	Integrating the norm activation model and technology acceptance model to explain tourist intention to use public bike rental service	2025	Journal of Hospitality and Tourism Insights	3	10.1108/JHTI-04-2024-0309	https://www.scopus.com/inward/record.uri?eid=2-s2.0-105003154991&doi=10.1108%2FJHTI-04-2024-0309&partnerID=40&md5=bc6d7ef037fe5b4399d0bc1a4f758822	National Economics University Hanoi, Hanoi, Viet Nam; National Economics University Hanoi, Hanoi, Viet Nam	Nguyen, Long Phi, Department of Tourism and Hospitality, National Economics University Hanoi, Hanoi, Viet Nam; Hoang, Dungphuong, Faculty of Marketing, National Economics University Hanoi, Hanoi, Viet Nam; Thong, Vuhuy, Faculty of Marketing, National Economics University Hanoi, Hanoi, Viet Nam	Purpose: Travel destinations worldwide are seeking smart ways to reduce the negative impact of tourism, and the public bike rental service (PBRS) is one of them. To investigate the usage intention of this service among visitors, the author of this research employs an integrated approach consisting of two psychological frameworks: the Norm Activation Model (NAM) and the Technology Acceptance Model…	Green travel; Norm activation model; Public bike rental service (PBRS); Smart tourism; Technology acceptance model
Rajendran, B.; Babu, M.; Anandhabalaji, V.	Rajendran, Brintha (58078674200); Babu, M. (57211323120); Anandhabalaji, Veeramani (58078674300)	58078674200; 57211323120; 58078674300	Enerchainability in Agriculture Supply Chain: Examining the adoption of Blockchain and its Energy Efficiency from Farmers’ Perspective	2025	International Review of Management and Marketing	0	10.32479/irmm.17792	https://www.scopus.com/inward/record.uri?eid=2-s2.0-105003686386&doi=10.32479%2Firmm.17792&partnerID=40&md5=25af38d80ab01a1abbcd2a7394881157	Bharathidasan University, Tiruchirappalli, India	Rajendran, Brintha, Bharathidasan School of Management, Bharathidasan University, Tiruchirappalli, India; Babu, M., Bharathidasan School of Management, Bharathidasan University, Tiruchirappalli, India; Anandhabalaji, Veeramani, Bharathidasan School of Management, Bharathidasan University, Tiruchirappalli, India	This study investigates factors influencing farmers’ acceptance of blockchain technology within the concept of “enerchainability,” which integrates energy efficiency and blockchain to enhance sustainability in the agriculture supply chain (ASC). It examines how farmers’ awareness, social networks, access to technology, and participation in agricultural training shape their behavioral intention to…	Agricultural Training Programs; Blockchain; Enerchainability; Supply Chain Sustainability; Sustainable Agriculture; Technology
Wang, Y.-J.; Wang, N.; Huang, G.Q.	Wang, Yi Jia (57226842005); Wang, Naihui (57495454900); Huang, Guo Quan (7403425048)	57226842005; 57495454900; 7403425048	Driving mechanism for farmers' acceptance of climate-smart agriculture	2025	Journal of Cleaner Production	0	10.1016/j.jclepro.2025.145299	https://www.scopus.com/inward/record.uri?eid=2-s2.0-105000168861&doi=10.1016%2Fj.jclepro.2025.145299&partnerID=40&md5=3bf539c82a4c5370a44f368aa8d433b2	Northeast Agricultural University, Harbin, China; Northeast Agricultural University, Harbin, China; The Hong Kong Polytechnic University, Hong Kong, Hong Kong	Wang, Yi Jia, Department of Management Science and Engineering, Northeast Agricultural University, Harbin, China; Wang, Naihui, College of Engineering, Northeast Agricultural University, Harbin, China; Huang, Guo Quan, Department of Industrial and Systems Engineering, The Hong Kong Polytechnic University, Hong Kong, Hong Kong	Climate-smart agriculture is considered a socially beneficial and environmentally friendly agricultural production mode to cope with the impact of climate change and extreme weather. While it has the potential to promote sustainable agriculture and food security, the broad implementation of climate-smart agriculture highly depends on farmers' attitudes and preferences. This study aims to identify…	Agricultural production; Climate change; Climate-smart agriculture; User preference	Agricultural productions; Climate-smart agriculture; Driving mechanism; Extreme weather; Farmer acceptance; Production modes; Research models; Smart agricultures; Sustainable agriculture; User's preferences
Feng, X.; Hu, Y.; Pfaff, H.; Liu, S.; Wang, H.; Wang, Y.	Feng, Xiandong (59153733100); Hu, Yinhuan (56714016300); Pfaff, Holger (7004180071); Liu, Sha (57367245600); Wang, Hui (59360061700); Wang, Yangfan (59668299100)	59153733100; 56714016300; 7004180071; 57367245600; 59360061700; 59668299100	Emotional or informational? Understanding cancer patients’ multifaceted help-seeking behaviors in online health communities	2025	Social Science and Medicine	3	10.1016/j.socscimed.2025.117902	https://www.scopus.com/inward/record.uri?eid=2-s2.0-85219653098&doi=10.1016%2Fj.socscimed.2025.117902&partnerID=40&md5=f151a51d105ac507071e7fecd747ab0a	Tongji Medical College of Huazhong University of Science and Technology, Wuhan, China; Uniklinik Köln, Koln, Germany	Feng, Xiandong, School of Medicine and Health Management, Tongji Medical College of Huazhong University of Science and Technology, Wuhan, China; Hu, Yinhuan, School of Medicine and Health Management, Tongji Medical College of Huazhong University of Science and Technology, Wuhan, China; Pfaff, Holger, Chair of Quality Development and Evaluation in Rehabilitation, Uniklinik Köln, Koln, Germany; Liu…	Although the widespread use of online health communities (OHCs) has transformed how cancer patients interact and acquire information, there is limited understanding of their specific help-seeking behaviors in these digital environments. Based on stress and coping theory, this study develops a framework to examine the patterns and determinants of cancer patients’ help-seeking behaviors in OHCs. We…	Cancer patient; Help-seeking behaviors; Online health communities	cancer; disease treatment; health care; health monitoring; health status; information and communication technology; Internet; social behavior; technology adoption; adult; Article; breast cancer; cancer patient; cancer survivor; conceptual framework; content analysis; emotion regulation; female; health care personnel; health survey; help seeking behavior; human; information processing; liver cance…
Chanda, H.; Mohareb, E.; Peters, M.; Harty, C.	Chanda, Hillary (57206899265); Mohareb, Eugene A. (16031979500); Peters, Michael Derek (57190075889); Harty, Chris Francis (6603223542)	57206899265; 16031979500; 57190075889; 6603223542	Community-led solar energy technology adoption in rural Zambia: The role of observational learning and neighbor influence	2025	Energy Research and Social Science	4	10.1016/j.erss.2025.103972	https://www.scopus.com/inward/record.uri?eid=2-s2.0-85217967202&doi=10.1016%2Fj.erss.2025.103972&partnerID=40&md5=664ed034f185629a9d2fdc191961703d	University of Reading, Reading, United Kingdom; London South Bank University, London, United Kingdom	Chanda, Hillary, Department of Sustainable Energy, University of Reading, Reading, United Kingdom; Mohareb, Eugene A., Department of Sustainable Energy, University of Reading, Reading, United Kingdom; Peters, Michael Derek, Department of Sustainable Energy, University of Reading, Reading, United Kingdom; Harty, Chris Francis, London South Bank University, London, United Kingdom	Solar PV technology holds significant potential for addressing energy access issues in rural Zambia. However, adoption rates remain low despite numerous interventions. This study explores the impact of community-based interventions, leveraging local networks, individual benefits, and peer consultation, on accelerating PV adoption and willingness to pay. The primary aim is to understand how social…	Adoption; Peer learning; Rural sub-Saharan Africa (SSA); Social influence; Solar PV; Technology
Raiyn, J.	Raiyn, Jamal (24723025200)	24723025200	ENHANCING URBAN LIVABILITY: EXPLORING THE IMPACT OF ON-DEMAND SHARED CCAM SHUTTLE BUSES ON CITY LIFE	2025	Transport and Telecommunication	0	10.2478/ttj-2025-0017	https://www.scopus.com/inward/record.uri?eid=2-s2.0-105009297547&doi=10.2478%2Fttj-2025-0017&partnerID=40&md5=3df32a72f6d4118f00b1b41aaadf408d	Fachhochschule Aschaffenburg, Aschaffenburg, Germany	Raiyn, Jamal, Connected Urban Mobility, Fachhochschule Aschaffenburg, Aschaffenburg, Germany	Livable cities involve such quality-of-life factors as transportation, convenience of daily life, education, and a safe and stable built and natural environment. The livability of a city also has social and psychological dimensions, such as emotion and perception. This paper explores how the advantages of new transportation technology can be realized under mixed-traffic conditions, while meeting …	Autonomous shuttle bus; livable cities; public transportation of people and goods; road congestion
Jiao, Y.; Mohamad Saleh, M.S.; Huang, M.	Jiao, Yang (59961004500); Mohamad Saleh, Mohamad Saifudin (57197772890); Huang, Miao (57897260600)	59961004500; 57197772890; 57897260600	Climate change information sharing behavior on social media among young users in Guangzhou, China	2025	Online Journal of Communication and Media Technologies	1	10.30935/ojcmt/15985	https://www.scopus.com/inward/record.uri?eid=2-s2.0-105008983793&doi=10.30935%2Fojcmt%2F15985&partnerID=40&md5=3f7b943d225e13418197c84fee3692ca	Universiti Sains Malaysia, Gelugor, Malaysia; Communication University of China, Beijing, China	Jiao, Yang, School of Communication, Universiti Sains Malaysia, Gelugor, Malaysia; Mohamad Saleh, Mohamad Saifudin, School of Communication, Universiti Sains Malaysia, Gelugor, Malaysia; Huang, Miao, School of Animation and Digital Arts, Communication University of China, Beijing, China	In China, the use of audio-visual media and interactive features to improve user engagement and understanding of climate change has made social media prominent in the dissemination of climate change information, particularly among young people who are the main users of social media. This empirical study uses the technology acceptance model to explore the factors impacting the intention and behavi…	China; climate change; information sharing behavior; social media; technology acceptance model
Chantasoon, M.; Pukdeewut, A.; Setthasuravich, P.	Chantasoon, Manop (59754415000); Pukdeewut, Aphisit (59171046900); Setthasuravich, Prasongchai (57218570415)	59754415000; 59171046900; 57218570415	Smart Mobility in a Secondary City: Insights from Food Delivery App Adoption Among Thai University Students	2025	Urban Science	1	10.3390/urbansci9040104	https://www.scopus.com/inward/record.uri?eid=2-s2.0-105003585725&doi=10.3390%2Furbansci9040104&partnerID=40&md5=d86a5ce272b47a4fca8ae7017784b079	Mahasarakham University, Maha Sarakham, Thailand; The University of Tokyo, Tokyo, Japan	Chantasoon, Manop, College of Politics and Governance, Mahasarakham University, Maha Sarakham, Thailand; Pukdeewut, Aphisit, College of Politics and Governance, Mahasarakham University, Maha Sarakham, Thailand; Setthasuravich, Prasongchai, Department of Civil Engineering, The University of Tokyo, Tokyo, Japan	Food delivery apps (FDAs) have emerged as transformative tools in the digital age, reshaping consumer behavior and urban mobility through their convenience and accessibility. This study explores the factors influencing the adoption of FDAs among university students in a secondary city in Thailand, framed within the broader context of smart mobility. This study employs an extended Unified Theory o…	food delivery applications; secondary city; smart mobility; technology adoption; UTAUT model
Horvey, S.S.; Godspower-Akpomiemie, E.; Asare Boateng, R.	Horvey, Sylvester Senyo (57219696584); Godspower-Akpomiemie, Euphemia (57194583126); Asare Boateng, Richard (59751862800)	57219696584; 57194583126; 59751862800	An Empirical Evaluation of the Technology Acceptance Model for Peer-to-Peer Insurance Adoption: Does Income Really Matter?	2025	Journal of Risk and Financial Management	0	10.3390/jrfm18040209	https://www.scopus.com/inward/record.uri?eid=2-s2.0-105003484405&doi=10.3390%2Fjrfm18040209&partnerID=40&md5=685cdea86e3e6aa2c81e4aff1b7c1fbb	Wits Business School, Johannesburg, South Africa; University of Ghana Business School, Accra, Ghana	Horvey, Sylvester Senyo, Faculty of Commerce, Wits Business School, Johannesburg, South Africa; Godspower-Akpomiemie, Euphemia, Faculty of Commerce, Wits Business School, Johannesburg, South Africa; Asare Boateng, Richard, Department of Finance, University of Ghana Business School, Accra, Ghana	One essential component of insurance technology (Insurtech) is peer-to-peer (P2P) insurance, which represents a transformative shift from conventional insurance to digital platforms by fostering community-based risk sharing. This study contributes to the body of knowledge by engaging the Technology Acceptance Model (TAM2) to explore how perceived usefulness, perceived ease of use, subjective norm…	income; insurance; Insurtech; peer-to-peer adoption; South Africa; TAM2; technology acceptance model
Hao, H.; Mat Yusoff, S.; Mohamad Marzaini, A.F.	Hao, Lijie (57893859700); Mat Yusoff, Shahazwan (58587970900); Mohamad Marzaini, Anwar Farhan (58793348200)	57893859700; 58587970900; 58793348200	Influence of AI-driven educational tools on critical thinking dispositions among university students in Malaysia: a study of key factors and correlations	2025	Education and Information Technologies	8	10.1007/s10639-024-13150-8	https://www.scopus.com/inward/record.uri?eid=2-s2.0-105002942484&doi=10.1007%2Fs10639-024-13150-8&partnerID=40&md5=94a4814f4c6f8782f0ef16a1e41c1bac	Universiti Malaya, Kuala Lumpur, Malaysia; Universiti Teknologi MARA, Shah Alam, Malaysia	Hao, Lijie, Department of Curriculum and Instructional Technology, Universiti Malaya, Kuala Lumpur, Malaysia; Mat Yusoff, Shahazwan, Department of Curriculum and Instructional Technology, Universiti Malaya, Kuala Lumpur, Malaysia; Mohamad Marzaini, Anwar Farhan, Academy of Language Studies, Universiti Teknologi MARA, Shah Alam, Malaysia	This research examines the factors that affect critical thinking disposition (CTD) in Malaysian university students using AI-based educational technologies. It analyzes the impact of AI literacy (AIL), perceived ease of use (PEOU), perceived usefulness (PU), and motivation (MO) through the lens of the Technology Acceptance Model (TAM) and Self-Determination Theory (SDT). Using a cross-sectional s…	AI learning tools; AI literacy; Critical thinking dispositions; Motivation; Perceived ease of use; Perceived usefulness
Nilashi, M.; Ali Abumalloh, R.A.	Nilashi, Mehrbakhsh (53164463000); Ali Abumalloh, Rabab Ali (57192708131)	53164463000; 57192708131	i-TAM: A model for immersive technology acceptance	2025	Education and Information Technologies	5	10.1007/s10639-024-13080-5	https://www.scopus.com/inward/record.uri?eid=2-s2.0-105002930793&doi=10.1007%2Fs10639-024-13080-5&partnerID=40&md5=e08229a1382bdf2ebf9b0928ae87b3c1	UCSI University, Kuala Lumpur, Malaysia; Computer Science and Engineering Department, College of Engineering, Qatar University, Doha, Qatar; Duy Tan University, Da Nang, Viet Nam; Duy Tan University, Da Nang, Viet Nam; UCSI University, Kuala Lumpur, Malaysia	Nilashi, Mehrbakhsh, UCSI University, Kuala Lumpur, Malaysia, Institute of Research and Development, Duy Tan University, Da Nang, Viet Nam, School of Computer Science, Duy Tan University, Da Nang, Viet Nam, Centre for Business Informatics and Industrial Management, UCSI University, Kuala Lumpur, Malaysia; Ali Abumalloh, Rabab Ali, Computer Science and Engineering Department, College of Engineerin…	Immersive technologies strive to enhance users’ digital experiences by enabling more interactive, engaging, and realistic virtual environments. Despite the growing popularity and advancements in immersive technologies, achieving widespread user acceptance remains a significant challenge. In addition, previous acceptance models may not fully capture the unique and emerging aspects of immersive exp…	Immersive Technology Acceptance Model; Industrial and innovation; Metaverse; Quality Education; Theory
Karef, S.; Azlaoui, M.; Boussaid, K.; Batana, F.Z.; Bruzzoniti, M.C.; Fodili, M.; Kettab, A.	Karef, Salah (56100620200); Azlaoui, Mohamed (57193545565); Boussaid, Khadidja (59744388100); Batana, Fatima Zohra (58035320200); Bruzzoniti, Maria Concetta (6701656669); Fodili, Mokhtar (35611612100); Kettab, Ahmed (6602292484)	56100620200; 57193545565; 59744388100; 58035320200; 6701656669; 35611612100; 6602292484	Fertilizer potential and social perception of the agricultural reuse of sewage sludge and treated wastewater	2025	Desalination and Water Treatment	0	10.1016/j.dwt.2025.101186	https://www.scopus.com/inward/record.uri?eid=2-s2.0-105002837157&doi=10.1016%2Fj.dwt.2025.101186&partnerID=40&md5=e8083e795b90558333f133b7c9d1a5b9	Université Ziane Achour De Djelfa, Djelfa, Algeria; Research Centre for Agropastoralism, Djelfa, Algeria; Université Amar Telidji Laghouat, Laghouat, Algeria; Università degli Studi di Torino, Turin, Italy; Université Ziane Achour De Djelfa, Djelfa, Algeria; Ecole Nationale Polytechnique, Algiers, Algeria	Karef, Salah, Hydraulic Department, Université Ziane Achour De Djelfa, Djelfa, Algeria; Azlaoui, Mohamed, Hydraulic Department, Université Ziane Achour De Djelfa, Djelfa, Algeria; Boussaid, Khadidja, Research Centre for Agropastoralism, Djelfa, Algeria; Batana, Fatima Zohra, Laboratory Physico-Chemistry of Materials, Université Amar Telidji Laghouat, Laghouat, Algeria; Bruzzoniti, Maria Concetta,…	Sludge and treated wastewater contain nutrients such as nitrogen, phosphorus, and potassium, which can enrich agricultural soils and promote crop growth. Utilizing these by-products as fertilizers allows for reduced reliance on chemical fertilizers, valorization of waste, and preservation of natural resources. However, this practice faces challenges associated with negative social perceptions, po…	Agriculture; Fertilizers; Sewage sludge; Social acceptance; Social survey; Treated water	agriculture; byproduct; fertilizer; field survey; perception; sewage; sludge; wastewater treatment; Algeria
Vacca, E.A.; Ko, J.	Vacca, Edwin A. (59731180900); Ko, Joonho (9942997200)	59731180900; 9942997200	Explaining Commuters’ Acceptance of Autonomous Vehicles Using the UTAUT2 Model: A Case Study of Seoul, South Korea	2025	Sustainability (Switzerland)	0	10.3390/su17072805	https://www.scopus.com/inward/record.uri?eid=2-s2.0-105002346367&doi=10.3390%2Fsu17072805&partnerID=40&md5=1a2a3805ad8afe649690c8f2d4e03df9	Hanyang University, Seoul, South Korea	Vacca, Edwin A., Department of Urban and Regional Development, Hanyang University, Seoul, South Korea; Ko, Joonho, Department of Urban and Regional Development, Hanyang University, Seoul, South Korea	This study explores the public acceptance of autonomous vehicles (AVs) using the Unified Theory of Acceptance and Use of Technology 2 framework. Drawing on survey data from 1000 commuters in Seoul, South Korea, this study examines the influence of performance expectations, effort expectations, social influence, hedonic motivation, and facilitating conditions on the behavioral intention to adopt A…	autonomous vehicles; commuters’ acceptance; consumer perception; extended UTAUT2 model; sustainable mobility	behavioral response; cost analysis; public attitude; remotely operated vehicle; risk perception; social mobility; Seoul [South Korea]; South Korea
Wiese, L.; Magana, A.J.; El Breidi, K.; Shakouri, A.	Wiese, Lucas J. (58615618000); Magana, Alejandra J. (25655033800); El Breidi, Khalil (59234355000); Shakouri, Ali H. (7006572895)	58615618000; 25655033800; 59234355000; 7006572895	Manufacturing Stakeholders’ Perceptions of Factors That Promote and Inhibit Advanced Technology Adoption	2025	Sustainability (Switzerland)	0	10.3390/su17072981	https://www.scopus.com/inward/record.uri?eid=2-s2.0-105002344210&doi=10.3390%2Fsu17072981&partnerID=40&md5=5f91dccd6595f9e8810961420de06595	Purdue Polytechnic Institute, West Lafayette, United States; College of Engineering, West Lafayette, United States; College of Engineering, West Lafayette, United States	Wiese, Lucas J., Purdue Polytechnic Institute, West Lafayette, United States; Magana, Alejandra J., Purdue Polytechnic Institute, West Lafayette, United States, College of Engineering, West Lafayette, United States; El Breidi, Khalil, Purdue Polytechnic Institute, West Lafayette, United States; Shakouri, Ali H., College of Engineering, West Lafayette, United States	This study explores factors promoting and inhibiting advanced technology adoption in small- and medium-sized manufacturing firms (SMEs). With AI’s rapid advancement impacting productivity and efficiency across industries, understanding the challenges that SMEs face to remain competitive is crucial. Utilizing the Unified Theory of Acceptance and Use of Technology (UTAUT) model as a theoretical fra…	AI manufacturing; SME manufacturing; technology adoption; Unified Theory of Acceptance and Use of Technology (UTAUT)	advanced technology; manufacturing; perception; small and medium-sized enterprise; stakeholder; technology adoption
Suni, S.; Firdaous, M.H.; Zailani, F.F.; Gödeke, S.; Raffi, R.; Abas, P.E.	Suni, Syairuniza (59731333200); Firdaous, Muhammad Haarith (59731869700); Zailani, Fifi Faulina (59674896700); Gödeke, Stefan Herwig (6508020817); Raffi, Raihana Mohd (57221718753); Abas, Pg Emeroylariffion (6506187323)	59731333200; 59731869700; 59674896700; 6508020817; 57221718753; 6506187323	Urban Water Management and Public Acceptance of Rainwater Harvesting Systems: Insights from Young and Educated Respondents in Muslim Communities	2025	Sustainability (Switzerland)	0	10.3390/su17073046	https://www.scopus.com/inward/record.uri?eid=2-s2.0-105002294724&doi=10.3390%2Fsu17073046&partnerID=40&md5=d269a41f008b3a4ba6919c47cfd93b32	Universiti Brunei Darussalam, Bandar Seri Begawan, Brunei Darussalam; Sekolah Menengah Arab Laki-Laki Hassanal Bolkiah, Bandar Seri Begawan, Brunei Darussalam; Universiti Brunei Darussalam, Bandar Seri Begawan, Brunei Darussalam; Universiti Brunei Darussalam, Bandar Seri Begawan, Brunei Darussalam; Universiti Islam Sultan Sharif Ali, Bandar Seri Begawan, Brunei Darussalam	Suni, Syairuniza, Faculty of Integrated Technologies, Universiti Brunei Darussalam, Bandar Seri Begawan, Brunei Darussalam; Firdaous, Muhammad Haarith, Sekolah Menengah Arab Laki-Laki Hassanal Bolkiah, Bandar Seri Begawan, Brunei Darussalam; Zailani, Fifi Faulina, Office of Assistant Vice-Chancellor Industrial Engagement and Entrepreneurship Development, Universiti Brunei Darussalam, Bandar Seri …	As water scarcity and environmental sustainability become increasingly critical global concerns, there is a growing need to identify alternative water resources. This study investigates public acceptance of Rainwater Harvesting (RWH) systems in Brunei Darussalam for non-potable uses and ablution purposes. Using an extended Technology Acceptance Model (TAM) framework, the research evaluates key fa…	ablution; feasibility study; public acceptance; rainwater harvesting; technology acceptance model	feasibility study; harvesting; maintenance; perception; public attitude; rainwater; technology adoption; water management; young population; Borneo; Brunei Darussalam
Selvi, M.S.; Önem, Ş.	Selvi, Murat Selim (57160850900); Önem, Şermin (59730939400)	57160850900; 59730939400	Impact of Variables in the UTAUT 2 Model on the Intention to Use a Fully Electric Car	2025	Sustainability (Switzerland)	1	10.3390/su17073214	https://www.scopus.com/inward/record.uri?eid=2-s2.0-105002290602&doi=10.3390%2Fsu17073214&partnerID=40&md5=49cb9c24db80525ca239eae306229066	Tekirdağ Namık Kemal Üniversitesi, Tekirdag, Turkey	Selvi, Murat Selim, Department of Business Administration, Tekirdağ Namık Kemal Üniversitesi, Tekirdag, Turkey; Önem, Şermin,	This study aims to determine the effects of the variables within the UTAUT 2 model on the intention to use a Fully Electric Car. In this context, data were collected through survey forms from 401 white-collar workers who are considered to have a higher economic status. Initially, validity and reliability analyses were conducted on the scales used in the Smart PLS program, and subsequently, the hy…	environmental concern; fully electric car; technology acceptance model; Türkiye; use intention	economic analysis; electric vehicle; environmental issue; equation; model test; numerical model; technology adoption; Turkey
Orset, C.; Monnier, M.	Orset, Caroline (52264469100); Monnier, Marco (59762753500)	52264469100; 59762753500	Perceived Economic Benefits of Reducing the Risk of Mortality from Air Pollution in France	2025	Journal of Environmental Assessment Policy and Management	0	10.1142/S1464333225500024	https://www.scopus.com/inward/record.uri?eid=2-s2.0-105004059059&doi=10.1142%2FS1464333225500024&partnerID=40&md5=294e653011aa2dd8e6fc91a6a8627c9a	Paris-Saclay Applied Economics, Palaiseau, France; Université de Strasbourg, Strasbourg, France	Orset, Caroline, Paris-Saclay Applied Economics, Palaiseau, France; Monnier, Marco, Université de Strasbourg, Strasbourg, France	France must meet the daily and annual air quality thresholds established by the World Health Organization. Consequently, there is an urgent need to reinforce public policies to mitigate the risk of mortality associated with air pollution. The concept of the value of a statistical life (VSL) serves as a decision-support tool in the formulation of such policies. The VSL is derived from a contingent…	Air pollution; contingent evaluation; public policy; value of statistical life; willingness to pay	atmospheric pollution; mortality; willingness to pay; World Health Organization; France
Shah, J.; Bhat, I.H.; Gundugola, S.	Shah, Jinal (57647324100); Bhat, Ishfaq Hussain (57201424069); Gundugola, Suma (59218462000)	57647324100; 57201424069; 59218462000	Unraveling the post-adoptive hybrid learning experience: perspectives from information systems	2025	Information Discovery and Delivery	0	10.1108/IDD-09-2023-0101	https://www.scopus.com/inward/record.uri?eid=2-s2.0-105001390285&doi=10.1108%2FIDD-09-2023-0101&partnerID=40&md5=c26f40233e8358d6a9a866900d8c41e7	Shri Vile Parle Kelvani Mandal’s Narsee Monjee Institute of Management Studies (Deemed to be University), Mumbai, Mumbai, India; Shri Vile Parle Kelvani Mandal’s Narsee Monjee Institute of Management Studies (Deemed to be University), Mumbai, Mumbai, India	Shah, Jinal, School of Business Management, Shri Vile Parle Kelvani Mandal’s Narsee Monjee Institute of Management Studies (Deemed to be University), Mumbai, Mumbai, India; Bhat, Ishfaq Hussain, School of Commerce, Shri Vile Parle Kelvani Mandal’s Narsee Monjee Institute of Management Studies (Deemed to be University), Mumbai, Mumbai, India; Gundugola, Suma, School of Commerce, Shri Vile Parle Ke…	Purpose: Hybrid learning has become a reality due to the onslaught of the COVID-19 pandemic. Students world over had to switch to this new learning format. This study aims to analyze the impact of innovation attributes of the Unified Theory of Acceptance and User Technology (UTAUT2) model and community of inquiry (COI) framework on the hybrid learning experience and the continued intention for it…	COI; Continued intention; Hybrid learning; Students experience; UTAUT2
Ronaghi, M.H.; Ronaghi, M.	Ronaghi, Mohammad Hossein (54958841000); Ronaghi, Marzieh (57188836846)	54958841000; 57188836846	How does the use of artificial intelligence affect sustainability rating in Middle Eastern universities?	2025	Asian Education and Development Studies	3	10.1108/AEDS-08-2024-0182	https://www.scopus.com/inward/record.uri?eid=2-s2.0-105001240451&doi=10.1108%2FAEDS-08-2024-0182&partnerID=40&md5=2e799789a1dd9e66a7749121a9b2a833	Shiraz University, Shiraz, Iran; University of Virginia, Charlottesville, United States	Ronaghi, Mohammad Hossein, Shiraz University, Shiraz, Iran; Ronaghi, Marzieh, University of Virginia, Charlottesville, United States	Purpose: Artificial Intelligence (AI) technology, having powerful capabilities and rapid development, has been able to move the structures of businesses and organizational processes towards intelligent automation. The role of digital transformation in universities and educational institutions has an increasing trend. New business structures and the digitization of processes, other than the advant…	Artificial intelligence; Disruptive technologies; QS ranking; Sustainable education; Sustainable technologies
Faulkner, T.; Witt, B.; Bray, H.	Faulkner, Taylah (57222268454); Witt, Bradd (7004984539); Bray, Heather J. (57104930300)	57222268454; 7004984539; 57104930300	A typology of Australian beef producers and the sustainability challenge	2025	Rangeland Journal	0	10.1071/RJ24031	https://www.scopus.com/inward/record.uri?eid=2-s2.0-105000397904&doi=10.1071%2FRJ24031&partnerID=40&md5=14ff836459f303c56cc1cdba54dac72d	The University of Queensland, Brisbane, Australia; The University of Queensland, Brisbane, Australia; The University of Western Australia, Perth, Australia	Faulkner, Taylah, School of the Environment, The University of Queensland, Brisbane, Australia; Witt, Bradd, School of the Environment, The University of Queensland, Brisbane, Australia, School of Agriculture and Food Sustainability, The University of Queensland, Brisbane, Australia; Bray, Heather J., School of Biological Sciences, The University of Western Australia, Perth, Australia	Increasing public, consumer and researcher interest in agricultural sustainability is being paralleled by industry and supply chain activities aimed at addressing environmental, social and financial aspects of contemporary farming systems. Activities and practices at the farm level are important for the sustainability credentials of beef supply chains. Therefore, understanding and working with th…	adoption; beef producer perceptions; climate attitudes; communication; producer engagement; public engagement; sustainability; typology
Fasanelli, R.; Casella, E.; Foglia, S.; Coppola, S.; Luongo, A.; Amalfi, G.; Piscitelli, A.	Fasanelli, Roberto (56667523400); Casella, Ernesto (59676284400); Foglia, Sofia (59410603200); Coppola, Sonia (59677596300); Luongo, Assunta (57427644400); Amalfi, Giuliana (59410603300); Piscitelli, Alfonso (57191474628)	56667523400; 59676284400; 59410603200; 59677596300; 57427644400; 59410603300; 57191474628	Is Cultured Meat a Case of Food or Technological Neophobia? On the Usefulness of Studying Social Representations of Novel Foods	2025	Applied Sciences (Switzerland)	4	10.3390/app15052795	https://www.scopus.com/inward/record.uri?eid=2-s2.0-86000654990&doi=10.3390%2Fapp15052795&partnerID=40&md5=756c2052f35ae5f5894ed849d1e47adc	Università degli Studi di Napoli Federico II, Naples, Italy; Università degli Studi di Modena e Reggio Emilia, Modena, Italy; Università degli Studi di Napoli Federico II, Naples, Italy; Università degli Studi di Napoli Federico II, Naples, Italy; Università degli Studi di Napoli Federico II, Naples, Italy; Università degli Studi di Napoli Federico II, Naples, Italy	Fasanelli, Roberto, Department of Social Sciences, Università degli Studi di Napoli Federico II, Naples, Italy; Casella, Ernesto, Department of Social Sciences, Università degli Studi di Napoli Federico II, Naples, Italy; Foglia, Sofia, Neuroscience PhD Program, Università degli Studi di Modena e Reggio Emilia, Modena, Italy; Coppola, Sonia, Department of Political Science, Università degli Studi…	Highlights: What are the main findings? The study identified the structural elements of social representations of cultured meat, categorizing them into central core and peripheral schemes. Omnivores and vegetarians/vegans demonstrated differing representations and attitudes toward cultured meat, influenced by their dietary choices and beliefs. The research highlighted the role of cognitive proces…	central nucleus theory; cognitive polyphasia; consumer acceptance; generative processes; meat production; mixed methods	Central nucleus theory; Cognitive polyphasium; Consumer acceptance; Cultural variables; Generative process; Meat production; Mixed method; Novel foods; Social representations; Structural elements; Meats
Ramadan, E.; Abdalla, S.; Osman, N.E.	Ramadan, Elnazir (7004292445); Abdalla, Suliman Zakaria Suliman (57196772040); Osman, Nour Eldin Elshaiekh (57468210600)	7004292445; 57196772040; 57468210600	Evaluating public insight on smartphone applications for sustainable urban mobility in the GCC States	2025	Transportation Research Interdisciplinary Perspectives	3	10.1016/j.trip.2025.101377	https://www.scopus.com/inward/record.uri?eid=2-s2.0-86000158084&doi=10.1016%2Fj.trip.2025.101377&partnerID=40&md5=353266174023ae39d77b0777c04a9025	United Arab Emirates University, Al Ain, United Arab Emirates; Sultan Qaboos University, Muscat, Oman; Sultan Qaboos University, Muscat, Oman	Ramadan, Elnazir, Department of Geography and Urban Sustainability, United Arab Emirates University, Al Ain, United Arab Emirates; Abdalla, Suliman Zakaria Suliman, Department of Sociology and Social Work, Sultan Qaboos University, Muscat, Oman; Osman, Nour Eldin Elshaiekh, Department of Information Studies, Sultan Qaboos University, Muscat, Oman	The integration of smartphone applications in public transportation is clearly contributing to advancing urban smartness and promoting sustainability by addressing challenges such as greenhouse gas emissions, air pollution, traffic congestion, and road safety. These applications are designed to assist in meeting diverse user needs within public transit systems, providing accessible, cost-effectiv…	Community perceptions; GCC States; Smartphone applications; Sustainability; Urban mobility
Emon, M.M.H.; Khan, T.	Emon, Md Mehedi Hasan (57216082734); Khan, Tahsina (57209006824)	57216082734; 57209006824	The mediating role of attitude towards the technology in shaping artificial intelligence usage among professionals	2025	Telematics and Informatics Reports	19	10.1016/j.teler.2025.100188	https://www.scopus.com/inward/record.uri?eid=2-s2.0-85217895800&doi=10.1016%2Fj.teler.2025.100188&partnerID=40&md5=f1b45c2931b0976dcfdb30fd707b1299	American International University - Bangladesh, Dhaka, Bangladesh; Bangladesh University of Professionals, Dhaka, Bangladesh	Emon, Md Mehedi Hasan, Faculty of Business Administration, American International University - Bangladesh, Dhaka, Bangladesh; Khan, Tahsina, Deputy Director (Research), Bangladesh University of Professionals, Dhaka, Bangladesh	This study aims to explore the factors influencing the adoption of artificial intelligence (AI) among professionals in Bangladesh, with a particular focus on the mediating role of attitudes toward AI in the adoption process. The research is grounded in the Unified Theory of Acceptance and Use of Technology (UTAUT). Data were collected through a structured questionnaire distributed to 551 professi…	Artificial intelligence (AI); Attitude; Behavioral intention; PLS-SEM; Technology adoption; UTAUT
Jose, H.; Jackson, E.L.; Duong, C.; Sung, B.	Jose, Heerah (57204480861); Jackson, Elizabeth Louise (56472317000); Duong, Chien Van (59454677200); Sung, Billy (55597980000)	57204480861; 56472317000; 59454677200; 55597980000	Ethical food consumption in the digital age: Consumer attitudes towards digitally monitored animal welfare in pork products	2025	Appetite	2	10.1016/j.appet.2025.107853	https://www.scopus.com/inward/record.uri?eid=2-s2.0-85216028258&doi=10.1016%2Fj.appet.2025.107853&partnerID=40&md5=4e4d0f067bf160e529cc7ee3b85539f1	The Faculty of Business and Law, Perth, Australia	Jose, Heerah, The Faculty of Business and Law, Perth, Australia; Jackson, Elizabeth Louise, The Faculty of Business and Law, Perth, Australia; Duong, Chien Van, The Faculty of Business and Law, Perth, Australia; Sung, Billy, The Faculty of Business and Law, Perth, Australia	Climate change is an emerging global reality with widespread effects on ecosystems and human communities. However, its significant impact on livestock animals often goes underdiscussed as more focus is given to impact of livestock production on climate change. Implementing high-welfare systems, such as digital monitoring of animals, can help mitigate climate-related challenges by reducing tempera…		adult; age; animal welfare; article; climate; climate change; consumer; consumer attitude; decision making; diet; digital technology; ecosystem; ethical decision making; food intake; human; livestock; male; marketing; nonhuman; packaging; physiological stress; pork; product quality; semi structured interview; temperature; aged; animal; attitude; ethics; female; food preference; meat; middle aged;…
Tang, T.; Shi, Q.; Guo, Y.; Zhao, S.; Xue, X.; Luo, B.	Tang, Tianpei (57208236323); Shi, Quan (36941479000); Guo, Yuntao (56060752800); Zhao, Shengnan (59487194400); Xue, Xiaofan (59487230500); Luo, Bang (59487285000)	57208236323; 36941479000; 56060752800; 59487194400; 59487230500; 59487285000	Impact of attitudinal factors and mode-specific transportation policies on the intention to adopt MaaS: The moderating role of urban scale	2025	Cities	5	10.1016/j.cities.2024.105683	https://www.scopus.com/inward/record.uri?eid=2-s2.0-85213241747&doi=10.1016%2Fj.cities.2024.105683&partnerID=40&md5=0086546d7ef63a996a5f17858713fdc7	Nantong University, Nantong, China; Southeast University, Nanjing, China; Key Laboratory of Road and Traffic Engineering of the State Ministry of Education, Shanghai, China	Tang, Tianpei, School of Transportation and Civil Engineering, Nantong University, Nantong, China, School of Transportation, Southeast University, Nanjing, China; Shi, Quan, School of Transportation and Civil Engineering, Nantong University, Nantong, China; Guo, Yuntao, Key Laboratory of Road and Traffic Engineering of the State Ministry of Education, Shanghai, China; Zhao, Shengnan, School of Tr…	Mobility as a Service (MaaS) offers a seamless, sustainable, and user-centered urban transportation solution yet its adoption remains limited among a small subset of users living in large cities. While existing studies primarily explore the influence of attitudinal factors on MaaS adoption in select metropolitan regions, the role of mode-specific policies and the potential differences across citi…	Adoption intention; Mobility as a service; Social exchange theory; Task-technology fit theory; Unified theory of acceptance and use of technology	attitudinal survey; least squares method; metropolitan area; mobility; perception; policy making; transportation policy; urban development; China
Liao, C.-H.	Liao, Chi Horng (24767640800)	24767640800	AI Product Factors and Pro-Environmental Behavior: An Integrated Model with Hybrid Analytical Approaches	2025	Systems	3	10.3390/systems13030144	https://www.scopus.com/inward/record.uri?eid=2-s2.0-105001140193&doi=10.3390%2Fsystems13030144&partnerID=40&md5=21705849ee466a0ea4a0cbf50d752d9d	Tzu Chi University, Hualien, Taiwan; Tzu Chi University, Hualien, Taiwan; Tzu Chi University, Hualien, Taiwan	Liao, Chi Horng, Bachelor Program in Digital Media and Technology, Tzu Chi University, Hualien, Taiwan, Media Production and Education Center, Tzu Chi University, Hualien, Taiwan, Department of Communication, Tzu Chi University, Hualien, Taiwan	Based on three theories—the Technology Acceptance Model (TAM), the Unified Theory of Acceptance and Use of Technology (UTAUT), and Responsible Environmental Behavior (REB)—the present study proposes a model of AI product factors and pro-environmental behavior. This study aims to investigate AI product factors that promote pro-environmental behavior by examining behavioral intentions to use AI tec…	artificial intelligence (AI); artificial neural network (ANN); fuzzy decision-making trial and evaluation laboratory (F-DEMATEL); intention to use AI products (IU); pro-environmental behavior (PEB); responsible environmental behavior (REB); structural equation modeling (SEM); the technology acceptance model (TAM); unified theory of acceptance and use of technology (UTAUT)	Artificial intelligence; Artificial neural network; Environmental behavior; Fuzzy Decision making; Fuzzy decision-making trial and evaluation laboratory; Intelligence products; Intention to use; Intention to use artificial intelligence product (IU); Neural-networks; Pro-environmental behavior; Pro-environmental behaviors; Responsible environmental behavior; Structural equation modeling; Structura…
Gonta, I.; Tripon, C.	Gonta, Iulia (57555122100); Tripon, Cristina (57220010504)	57555122100; 57220010504	Resilience in STEM: The Role of Well-Being Against Media’s Unrealistic Body Ideals	2025	Social Sciences	1	10.3390/socsci14030134	https://www.scopus.com/inward/record.uri?eid=2-s2.0-105001105008&doi=10.3390%2Fsocsci14030134&partnerID=40&md5=dd86af057367ca231c3f1c849ef0a173	National University of Science and Technology POLITEHNICA Bucharest, Bucharest, Romania	Gonta, Iulia, Department for Academic Training and Social Sciences, National University of Science and Technology POLITEHNICA Bucharest, Bucharest, Romania; Tripon, Cristina, Department for Academic Training and Social Sciences, National University of Science and Technology POLITEHNICA Bucharest, Bucharest, Romania	Despite the growing influence of social media on both professional and personal lives, there is a noticeable lack of research on media literacy related to the perception of body image. This study aims to fill that gap by exploring well-being and the factors that support it. The sample included 520 students from both STEM (science, technology, engineering, and mathematics) and non-STEM fields. We …	body image; media literacy; resilience; STEM; well-being
Kramar, U.; Knez, M.	Kramar, Uroš (55530875100); Knez, Matjaž (36182904100)	55530875100; 36182904100	Gamified Learning for Sustainability: An Innovative Approach to Enhance Hydrogen Literacy and Environmental Awareness Through Simulation-Based Education	2025	Sustainability (Switzerland)	0	10.3390/su17062694	https://www.scopus.com/inward/record.uri?eid=2-s2.0-105001048376&doi=10.3390%2Fsu17062694&partnerID=40&md5=a81fff0b43f7d850f034514fca27e2aa	Univerza v Mariboru, Maribor, Slovenia	Kramar, Uroš, Faculty of Logistics, Univerza v Mariboru, Maribor, Slovenia; Knez, Matjaž, Faculty of Logistics, Univerza v Mariboru, Maribor, Slovenia	The transition to sustainable energy systems presents a critical challenge for the 21st century, necessitating both technological advancements and transformative educational strategies to foster awareness and knowledge. Hydrogen technologies are pivotal for decarbonization, yet public understanding and acceptance remain limited. This study introduces and evaluates a novel gamified educational fra…	cross-cultural education; educational innovation; energy transition; environmental awareness; gamification; hydrogen literacy; hydrogen supply chain; serious games; simulation-based learning; sustainability education	alternative energy; education; energy flux; hydrogen; simulation; supply chain management; sustainability; Middle East
Tian, S.; Wu, L.; Pawar, K.S.	Tian, Shuang (58789420800); Wu, Lin (56623611400); Pawar, Kulwant Singh (7003327784)	58789420800; 56623611400; 7003327784	Achieving food supply chain sustainability through digital sharing platforms: prospects in China	2025	Industrial Management and Data Systems	2	10.1108/IMDS-10-2023-0722	https://www.scopus.com/inward/record.uri?eid=2-s2.0-105001077850&doi=10.1108%2FIMDS-10-2023-0722&partnerID=40&md5=b06c083e84efb980b189f0b9ff0010d4	Nottingham University Business School, Nottingham, United Kingdom	Tian, Shuang, Department of Operations Management and Information Systems, Nottingham University Business School, Nottingham, United Kingdom; Wu, Lin, Department of Operations Management and Information Systems, Nottingham University Business School, Nottingham, United Kingdom; Pawar, Kulwant Singh, Department of Operations Management and Information Systems, Nottingham University Business School…	Purpose: Characterised by simultaneous food waste and shortages, our current food system is far from sustainable. Industry 4.0 has responded with technology-enabled innovations, including digital food-sharing platforms aimed at facilitating the efficient redistribution of surplus food. However, potential users often express reluctance to adopt such platforms, prompting this study to explore the u…	Digital platforms; Food supply chain; Sustainability; Technology acceptance	'current; Adoption intention; Design/methodology/approach; Digital platforms; Food supply chain; Food system; Food waste; Potential users; Sharing platforms; Technology acceptance
Zdonek, I.; Podgórska, M.; Hysa, B.	Zdonek, Iwona (57196456019); Podgórska, Marzena (57196452754); Hysa, Beata (57196455121)	57196456019; 57196452754; 57196455121	The Sustainable Fashion Value Proposition of Companies Identifying with the Zero Waste Movement	2025	Sustainability (Switzerland)	3	10.3390/su17030887	https://www.scopus.com/inward/record.uri?eid=2-s2.0-85217645321&doi=10.3390%2Fsu17030887&partnerID=40&md5=2da421dc7c3f176dec610bb5c8d82d09	Silesian University of Technology, Gliwice, Poland; Silesian University of Technology, Gliwice, Poland	Zdonek, Iwona, Department of Economy and Informatics, Silesian University of Technology, Gliwice, Poland; Podgórska, Marzena, Department of Management, Silesian University of Technology, Gliwice, Poland; Hysa, Beata, Department of Economy and Informatics, Silesian University of Technology, Gliwice, Poland	Characterized by inexpensive and readily available products, fast fashion has increased the consumption and disposal of clothing, for which criticism has been significant due to its negative environmental and social impact. Therefore, transitioning to sustainable business models (SBMs) that balance profit with corporate social responsibility (CSR) is critical. This study explores sustainable valu…	sustainability; sustainable fashion; sustainable value proposition; Zero Waste	business development; corporate social responsibility; strategic approach; sustainability; waste technology
Doven, G.; Sezen, B.; Demir, K.A.; Balcıoğlu, Y.S.	Doven, Gozde (57210827251); Sezen, Bülent (8349773300); Demir, Kadir Alpaslan (8912413400); Balcıoğlu, Yavuz Selim (58091284000)	57210827251; 8349773300; 8912413400; 58091284000	Industry 5.0: Are We Going to Accept Robots as Co-Workers in Office Environments? An Empirical Analysis	2025	Applied Sciences (Switzerland)	0	10.3390/app15031591	https://www.scopus.com/inward/record.uri?eid=2-s2.0-85217616539&doi=10.3390%2Fapp15031591&partnerID=40&md5=e62552be3eab6d091cd5933a2536e871	Gebze Teknik Üniversitesi, Gebze, Turkey; Texas A&M University, College Station, United States; Doğuş Üniversitesi Istanbul, Istanbul, Turkey	Doven, Gozde, Department of Business Administration, Gebze Teknik Üniversitesi, Gebze, Turkey; Sezen, Bülent, Department of Business Administration, Gebze Teknik Üniversitesi, Gebze, Turkey; Demir, Kadir Alpaslan, Department of Computer Science, Texas A&M University, College Station, United States; Balcıoğlu, Yavuz Selim, Department of Management Information Systems, Doğuş Üniversitesi Istanbul, …	This research aims to assess the readiness of professionals working in offices to accept robots as co-workers, and to provide insight for robot developers and organizations in promoting robot acceptance. This study investigates the acceptance of robots in office environments using the Unified Theory of Acceptance and Use of Technology (UTAUT) framework, extended with a specific focus on perceived…	human–robot co-working; Industry 5.0; perceived sociability; robot acceptance; UTAUT	Industrial robots; Robot programming; Empirical analysis; Human robots; Human–robot co-working; Industry 5.0; Intention to use; Office environments; Perceived sociability; Robot acceptances; The unified theory of acceptance and use of technology(UTAUT); Workers'; Social robots
Ralson, M.J.; Goldberg, C.S.; Mitcham, C.J.; Laursen, I.M.; Fork, S.K.; Wyckoff, C.A.; Camara, K.M.; Allaback, M.L.; Dayton, G.H.; Feliz, D.; Wasson, K.	Ralson, Mitchell J. (59542916300); Goldberg, Caren S. (35366254300); Mitcham, Chad J. (59542916400); Laursen, Inger Marie (59542916500); Fork, Susanne (36099197000); Wyckoff, Christy A. (36627592000); Camara, Kelli M. (57196425845); Allaback, Mark L. (55711381900); Dayton, Gage H. (7003406611); Feliz, Dave (16312047800); Wasson, Kerstin (7003499671)	59542916300; 35366254300; 59542916400; 59542916500; 36099197000; 36627592000; 57196425845; 55711381900; 7003406611; 16312047800; 7003499671	Translating eDNA data into conservation action: Partnerships to support imperiled amphibians in coastal California wetlands	2025	Conservation Science and Practice	1	10.1111/csp2.70000	https://www.scopus.com/inward/record.uri?eid=2-s2.0-85216967543&doi=10.1111%2Fcsp2.70000&partnerID=40&md5=70bb090800bdc4d56c3bd5162446934f	Washington State University Pullman, Pullman, United States; Ventura Coroner's Office, Ventura, United States; Elkhorn Slough National Estuarine Research Reserve, Watsonville, United States; Redwing Ranch, Gardner, United States; Santa Lucia Conservancy, Carmel-By-The-Sea, United States; RESOURCE CONSERVATION DISTRICT OF SANTA CRUZ COUNTY, Capitola, United States; Biosearch Environmental Consulti…	Ralson, Mitchell J., School of the Environment, Washington State University Pullman, Pullman, United States; Goldberg, Caren S., School of the Environment, Washington State University Pullman, Pullman, United States; Mitcham, Chad J., Ventura Coroner's Office, Ventura, United States; Laursen, Inger Marie, Elkhorn Slough National Estuarine Research Reserve, Watsonville, United States; Fork, Susann…	Environmental DNA (eDNA) detections of imperiled species have the potential to inform conservation action, but this requires the acceptance of new technologies by decision-makers. Here we describe how engaging stakeholders into a collaborative process led to the successful translation of new eDNA findings into conservation outcomes. We characterized the distribution of three federally listed pond…	actionable science; amphibians; collaborative approach; conservation; environmental DNA; threatened species
Tang, X.; Yuan, Z.; Qu, S.	Tang, Xin (59248142900); Yuan, Zhiqiang (58032728100); Qu, Shaojun (55825844000)	59248142900; 58032728100; 55825844000	Factors Influencing University Students' Behavioural Intention to Use Generative Artificial Intelligence for Educational Purposes Based on a Revised UTAUT2 Model	2025	Journal of Computer Assisted Learning	18	10.1111/jcal.13105	https://www.scopus.com/inward/record.uri?eid=2-s2.0-85212488325&doi=10.1111%2Fjcal.13105&partnerID=40&md5=e566b0f108e0c624561bdded795c9922	East China Normal University, Shanghai, China; Hunan Normal University, Changsha, China; Hunan Normal University, Changsha, China	Tang, Xin, School of Mathematical Sciences, East China Normal University, Shanghai, China; Yuan, Zhiqiang, School of Mathematics and Statistics, Hunan Normal University, Changsha, China; Qu, Shaojun, College of Information Science and Engineering, Hunan Normal University, Changsha, China	Background: Generative artificial intelligence (AI) represents a significant technological leap, with platforms like OpenAI's ChatGPT and Baidu's Ernie Bot at the forefront of innovation. This technology has seen widespread adoption across various sectors of society and is anticipated to revolutionise the educational landscape, especially in the domain of tertiary education. However, there is a g…	behavioural intention; generative AI; PLS-SEM; university students; UTAUT2
Jiang, Y.; Cong, H.; Chen, H.; Yao, Z.	Jiang, Yangsheng (34876737100); Cong, Hongwei (59029278300); Chen, Hongyu (58972248500); Yao, Zhihong (57190090062)	34876737100; 59029278300; 58972248500; 57190090062	Safety evaluation for mixed traffic flow of CAVs with different automation and connection levels	2025	Expert Systems with Applications	8	10.1016/j.eswa.2024.125561	https://www.scopus.com/inward/record.uri?eid=2-s2.0-85206924004&doi=10.1016%2Fj.eswa.2024.125561&partnerID=40&md5=eb0b748f81de7ff94b8b4e56d1d59125	Southwest Jiaotong University, Chengdu, China; Southwest Jiaotong University, Chengdu, China; Southwest Jiaotong University, Chengdu, China	Jiang, Yangsheng, School of Transportation and Logistics, Southwest Jiaotong University, Chengdu, China, Southwest Jiaotong University, Chengdu, China, Southwest Jiaotong University, Chengdu, China; Cong, Hongwei, School of Transportation and Logistics, Southwest Jiaotong University, Chengdu, China, Southwest Jiaotong University, Chengdu, China; Chen, Hongyu, School of Transportation and Logistic…	With the development of connected communication and automated driving technologies, connected automated vehicles (CAVs) are expected to gradually replace human-driven vehicles (HDVs), owing to their significant safety advantages. However, widespread adoption of CAVs will still require a considerable amount of time due to constraints such as technological development, legal regulations, and social…	Connected automated vehicles; Levels of automation; Levels of connection; Safety evaluation; Time delay	Automatic vehicle identification; Automated environments; Automated vehicles; Automation levels; Connected automated vehicle; Level of connection; Levels of automation; Mixed traffic flow; Safety evaluations; Time-delays; Traffic safety; Vehicle safety
Neves, C.; Oliveira, T.; Cruz-Jesus, F.; Venkatesh, V.	Neves, Catarina Paisana Pires Costa Das (57205353949); Oliveira, Tiago André Gonçalves Félix De (23493374000); Cruz-Jesus, Frederico (53981095500); Venkatesh, Viswanath (35614985000)	57205353949; 23493374000; 53981095500; 35614985000	Extending the unified theory of acceptance and use of technology for sustainable technologies context	2025	International Journal of Information Management	22	10.1016/j.ijinfomgt.2024.102838	https://www.scopus.com/inward/record.uri?eid=2-s2.0-85203825435&doi=10.1016%2Fj.ijinfomgt.2024.102838&partnerID=40&md5=02c492dc456f8b7757ecc5aaadc5a4f3	NOVA Information Management School, Universidade Nova de Lisboa, Lisbon, Portugal; Virginia Tech, Pamplin College of Business, Blacksburg, United States	Neves, Catarina Paisana Pires Costa Das, Campus de Campolide, NOVA Information Management School, Universidade Nova de Lisboa, Lisbon, Portugal; Oliveira, Tiago André Gonçalves Félix De, Campus de Campolide, NOVA Information Management School, Universidade Nova de Lisboa, Lisbon, Portugal; Cruz-Jesus, Frederico, Campus de Campolide, NOVA Information Management School, Universidade Nova de Lisboa,…	Following the United Nations' Sustainable Development Goals (SDG) recommendations, sustainable technologies are increasingly being introduced as a step toward more sustainable behaviors and efforts against environmental problems. However, a holistic investigation of the main factors influencing its adoption and use is necessary. To this end, this work aims to explain the determinants of sustainab…	Energy; Mixed-methods research; Sustainable technology; Technology adoption; UTAUT2	Sustainable city; Country comparisons; Energy; Mixed-methods research; Sustainable behaviours; Sustainable efforts; Sustainable technology; Technology adoption; The unified theory of acceptance and use of technology(UTAUT); Unified theory of acceptance and use of technology 2; United Nations; Sustainable development goals
Yazici, H.J.	Yazici, Hulya Julie (7102511780)	7102511780	Learner acceptance of video conferencing technologies and e-professionalism	2025	Education and Information Technologies	2	10.1007/s10639-024-12880-z	https://www.scopus.com/inward/record.uri?eid=2-s2.0-85198073842&doi=10.1007%2Fs10639-024-12880-z&partnerID=40&md5=84bc4b9c40e8b78283113a86e82e2652	Lutgert College of Business, Fort Myers, United States	Yazici, Hulya Julie, Lutgert College of Business, Fort Myers, United States	As institutions continue blended or hybrid learning, video conferencing in education remains central. This study investigates learner acceptance with three popular videoconferencing platforms – Zoom, Microsoft Teams, and BigBlueButton – and the development of e-professionalism. E-professionalism applies professionalism to online behaviors, including social media. We develop an expanded Technology…	Digital technologies; E-professionalism; Online education; Video conferencing tools; Virtual learning environment
Naiseh, M.; Clark, J.; Akarsu, T.; Hanoch, Y.; Brito, M.; Wald, M.; Webster, T.; Shukla, P.	Naiseh, Mohammad (57217108046); Clark, Jediah R. (57202580864); Akarsu, Tugra Nazli (57191346787); Hanoch, Yaniv M. (6602359888); Brito, Mario Paulo (15062361700); Wald, Mike Jeffrey (23398970900); Webster, Thomas (58953335200); Shukla, Paurav (24345410500)	57217108046; 57202580864; 57191346787; 6602359888; 15062361700; 23398970900; 58953335200; 24345410500	Trust, risk perception, and intention to use autonomous vehicles: an interdisciplinary bibliometric review	2025	AI and Society	13	10.1007/s00146-024-01895-2	https://www.scopus.com/inward/record.uri?eid=2-s2.0-105003202355&doi=10.1007%2Fs00146-024-01895-2&partnerID=40&md5=f242747998841cfb0c113771b88828dc	Bournemouth University, Bournemouth, United Kingdom; University of Southampton, Southampton, United Kingdom; Southampton Business School, Southampton, United Kingdom; Coventry University, Coventry, United Kingdom; University of Southampton, Southampton, United Kingdom; Connected Places Catapult, Milton Keynes, United Kingdom	Naiseh, Mohammad, Department of Computing and Informatics, Bournemouth University, Bournemouth, United Kingdom; Clark, Jediah R., University of Southampton, Southampton, United Kingdom; Akarsu, Tugra Nazli, Southampton Business School, Southampton, United Kingdom; Hanoch, Yaniv M., Coventry University, Coventry, United Kingdom; Brito, Mario Paulo, Southampton Business School, Southampton, United …	Autonomous vehicles (AV) offer promising benefits to society in terms of safety, environmental impact and increased mobility. However, acute challenges persist with any novel technology, inlcuding the perceived risks and trust underlying public acceptance. While research examining the current state of AV public perceptions and future challenges related to both societal and individual barriers to …	Autonomous vehicles; Bibliometric analysis; Risk; Trust	Environmental impact; Risk analysis; Risk assessment; Risk perception; 'current; Autonomous Vehicles; Bibliometric; Bibliometrics analysis; Intention to use; Perceived risk; Perceived trusts; Public acceptance; Public perception; Trust; Autonomous vehicles
Reyes, J.A.P.; Rajagopal, A.	Reyes, José Anselmo Pérez (57214144128); Rajagopal, Ananya (57203756134)	57214144128; 57203756134	Rules of engagement: ethical issues and value chain introspection in Artificial Intelligence systems	2025	Quality and Quantity	0	10.1007/s11135-024-01990-y	https://www.scopus.com/inward/record.uri?eid=2-s2.0-105003024710&doi=10.1007%2Fs11135-024-01990-y&partnerID=40&md5=9f809018e32e36a724153c004d258801	Universidad Anáhuac México, Huixquilucan, Mexico	Reyes, José Anselmo Pérez, School of Business and Economics, Universidad Anáhuac México, Huixquilucan, Mexico; Rajagopal, Ananya, School of Business and Economics, Universidad Anáhuac México, Huixquilucan, Mexico	The increasing use of artificial intelligence (AI) to improve business analytics has brought with it a strong discussion concerning the ethics of the value chains. This study adopts a multidisciplinary approach by applying mixed methods research aimed at determining its benefits in the corporate environment. The study also contrasts the benefits with the potential harms caused by the use of AI in…	Artificial intelligence; Business analytics; Organizational framework; Sustainability; Value chain
Kaba, B.	Kaba, Bangaly (24778586700)	24778586700	Understanding use continuance of social networking sites in organizations from employees’ perspectives: multicontextual contrasts between Canada and Cote d’Ivoire	2025	Journal of Systems and Information Technology	0	10.1108/JSIT-07-2021-0138	https://www.scopus.com/inward/record.uri?eid=2-s2.0-85208642067&doi=10.1108%2FJSIT-07-2021-0138&partnerID=40&md5=74e538866d11349ce7d242c3071a5d4c	Athabasca University, Athabasca, Canada	Kaba, Bangaly, Faculty of Business, Athabasca University, Athabasca, Canada	Purpose: Limited research has espoused a comparative perspective to study social networking sites’ (SNS) use continuance despite most of them being abandoned after initial adoption. Most existing empirical works have been undertaken in western contexts, and they do not consider country-origin influence. Thus, they are of little benefit to global and transnational organizations. Awareness of count…	Canada; Comparative study; Cote d’Ivoire; End users; Modelling; Organization; Quantitative study; SNS; Use continuance	Canada; Comparatives studies; Cote d’ivoire; End-users; Modeling; Quantitative study; Social networking site’; Social-networking; Theoretical framework; Use continuance
Lampo, A.; Silva, S.C.; Duarte, P.	Lampo, Alessandro (58001755200); Silva, Susana C. (57208035795); Duarte, Paulo Alexandre De Oliveira (25824785800)	58001755200; 57208035795; 25824785800	The role of environmental concern and technology show-off on electric vehicles adoption: the case of Macau	2025	International Journal of Emerging Markets	14	10.1108/IJOEM-10-2021-1637	https://www.scopus.com/inward/record.uri?eid=2-s2.0-85158823558&doi=10.1108%2FIJOEM-10-2021-1637&partnerID=40&md5=58c939b365d7cae889c23e2f9c26ba88	Saint Joseph's University, United States, Philadelphia, United States; Católica Porto Business School, Porto, Portugal; Universidade da Beira Interior, Covilha, Portugal	Lampo, Alessandro, Saint Joseph's University, United States, Philadelphia, United States; Silva, Susana C., Católica Porto Business School, Porto, Portugal; Duarte, Paulo Alexandre De Oliveira, Department of Management and Economics, Universidade da Beira Interior, Covilha, Portugal	Purpose: Research on battery electric vehicles (BEVs) has typically considered environmental concern a key determinant of behavioral intention that leads individuals to prefer electric vehicles. This paper challenges this assumption and argues that technology frameworks may require new variables to capture consumers' preferences. A UTAUT2-based study has been developed to assess the role of envir…	Battery electric vehicles; Consumer behavior; Environmental concern; Technology acceptance; Technology show-off; UTAUT2
Zhang, Y.; Pan, Y.	Zhang, Yi (59682350300); Pan, Younghwan (35520173400)	59682350300; 35520173400	Exploring Factors Influencing Chinese Consumers’Acceptance of Autonomous Delivery Vehicle Services	2025	Journal of Distribution Science	0	10.15722/jds.23.02.202502.63	https://www.scopus.com/inward/record.uri?eid=2-s2.0-86000773506&doi=10.15722%2Fjds.23.02.202502.63&partnerID=40&md5=eb979831357fcf25e16a4d3eefeb9db1	Kookmin University, Seoul, South Korea	Zhang, Yi, Department of Smart Experience Design, Kookmin University, Seoul, South Korea; Pan, Younghwan, Department of Smart Experience Design, Kookmin University, Seoul, South Korea	Purpose: This study investigates the factors influencing the adoption of Autonomous Delivery Vehicles (ADVs) in China, focusing on consumer adoption intentions in last-mile delivery. By extending the Diffusion of Innovations (DOI) theory, the research explores traditional and novel constructs impacting the acceptance of this delivery technology. Research Design, Data, and Methodology: The study d…	Autonomous Delivery Vehicle; Consumer Acceptance; Diffusion of Innovations Theory; Structural Equation Modeling
Riedmann-Streitz, C.; Streitz, N.; Antona, M.; Marcus, A.; Margetis, G.; Ntoa, S.; Rau, P.-L.P.; Rosenzweig, E.	Riedmann-Streitz, Christine (57203120144); Streitz, Norbert A. (6603608191); Antona, Margherita (11241082800); Marcus, Aaron (35484932900); Margetis, George (6507936405); Ntoa, Stavroula S.N. (22433405500); Rau, Pei-Luen Patrick (7003915521); Rosenzweig, Elizabeth (7003784913)	57203120144; 6603608191; 11241082800; 35484932900; 6507936405; 22433405500; 7003915521; 7003784913	How to Create and Foster Sustainable Smart Cities? Insights on Ethics, Trust, Privacy, Transparency, Incentives, and Success	2025	International Journal of Human-Computer Interaction	9	10.1080/10447318.2024.2325175	https://www.scopus.com/inward/record.uri?eid=2-s2.0-86000376435&doi=10.1080%2F10447318.2024.2325175&partnerID=40&md5=7e670d4c64de2489b8b3a2126a1e1742	MarkenFactory, Frankfurt am Main, Germany; Goethe-Universität Frankfurt am Main, Frankfurt am Main, Germany; Smart Future Initiative, Frankfurt am Main, Germany; Institute of Computer Science, Heraklion, Greece; Aaron Marcus and Associates, Inc., Berkeley, United States; Tsinghua University, Beijing, China; Bubble Mountain Consulting, Newton, United States; Brandeis University, Waltham, United St…	Riedmann-Streitz, Christine, MarkenFactory, Frankfurt am Main, Germany, Goethe-Universität Frankfurt am Main, Frankfurt am Main, Germany; Streitz, Norbert A., Smart Future Initiative, Frankfurt am Main, Germany; Antona, Margherita, Institute of Computer Science, Heraklion, Greece; Marcus, Aaron, Aaron Marcus and Associates, Inc., Berkeley, United States; Margetis, George, Institute of Computer Sc…	This paper describes the motivation, framework, concepts, method, implementation, and results of the HCII2023 Design Café, a dedicated participatory highly interactive design workshop held in Copenhagen in July 2023. Motivated by the ubiquitous challenges our world is facing, this initiative had the goal to explore six main issues from an interdisciplinary perspective with a focus on the UN SDG 1…	artificial intelligence; cooperative city; design café; disappearing computer; ethics; explainability; explainable AI; HCI grand challenges; human- and citizen-centered design; human-centered AI; Human-environment interaction; humane city; humanity-centered design; incentives and rewards for sustainable behavior; inclusiveness; information design, knowledge design; measuring success and impact; o…	Artificial intelligence; Data privacy; Ethical technology; Human computer interaction; Knowledge management; Smart city; Sustainable development; Cooperative city; Design cafe; Design knowledge; Disappearing computers; Explainability; Explainable AI; Grand Challenge; HCI grand challenge; Human- and citizen-centered design; Human-centered AI; Human-environment interaction; Humane city; Humanity-ce…
Jared, O.O.; Migiro, S.; Mutambara, E.	Jared, Otieno Okello (59667484700); Migiro, Stephen Oseko (22135362700); Mutambara, Emmanuel E. (56826216600)	59667484700; 22135362700; 56826216600	Integrated Financial Management Information System: a conceptual framework for Migori County, Kenya	2025	Public and Municipal Finance	3	10.21511/pmf.06(1).2017.04	https://www.scopus.com/inward/record.uri?eid=2-s2.0-85219728109&doi=10.21511%2Fpmf.06%281%29.2017.04&partnerID=40&md5=e2f1d79af824c0cc0712a7f48e0f2d2b	University of KwaZulu-Natal, Durban, South Africa	Jared, Otieno Okello, Graduate School of Business and Leadership, University of KwaZulu-Natal, Durban, South Africa; Migiro, Stephen Oseko, Graduate School of Business and Leadership, University of KwaZulu-Natal, Durban, South Africa; Mutambara, Emmanuel E., Graduate School of Business and Leadership, University of KwaZulu-Natal, Durban, South Africa	In the modern world, developing countries like Kenya, Tanzania, Ethiopia and several others in the African continent have been encouraged to reform their public expenditure management systems through computerization of the entire public sectors in response to the increasing volume of data or information that need to be processed. There are, however, various factors to be considered prior to the i…	critical success factor; framework; implementation; Integrated Financial Management Information System (IFMS); public expenditure; technology
Wong, A.K.C.; Lee, J.H.T.; Zhao, Y.; Lu, Q.; Yang, S.; Hui, V.C.C.	Wong, Arkers Kwan Ching (56670606800); Lee, Jessica Hiu Toon (59512366900); Zhao, Yue (55766240200); Lu, Qi (59652695100); Yang, Shulan (57218579782); Hui, Vivian Chi Ching (57222718411)	56670606800; 59512366900; 55766240200; 59652695100; 57218579782; 57222718411	Exploring Older Adults’ Perspectives and Acceptance of AI-Driven Health Technologies: Qualitative Study	2025	JMIR Aging	8	10.2196/66778	https://www.scopus.com/inward/record.uri?eid=2-s2.0-85218770650&doi=10.2196%2F66778&partnerID=40&md5=a662f840242281945d365c619466a028	The Hong Kong Polytechnic University, Hong Kong, Hong Kong; Tianjin Medical University, Tianjin, China; Zhejiang Hospital, Hangzhou, China	Wong, Arkers Kwan Ching, School of Nursing, The Hong Kong Polytechnic University, Hong Kong, Hong Kong; Lee, Jessica Hiu Toon, School of Nursing, The Hong Kong Polytechnic University, Hong Kong, Hong Kong; Zhao, Yue, School of Nursing, Tianjin Medical University, Tianjin, China; Lu, Qi, School of Nursing, Tianjin Medical University, Tianjin, China; Yang, Shulan, Nursing Department, Zhejiang Hospi…	Background: Artificial intelligence (AI) is increasingly being applied in various health care services due to its enhanced efficiency and accuracy. As the population ages, AI-based health technologies could be a potent tool in older adults’ health care to address growing, complex, and challenging health needs. This study aimed to investigate perspectives on and acceptability of the use of AI-led …	acceptability; aging; AI; AI-based health technology; algorithm; analytics; artificial intelligence; artificial intelligence–based health technologies; elderly; geriatrics; gerontology; health technology; machine learning; ML; mobile phone; model; older adult; older people; older person; perceptions
Yang, L.	Yang, Liuxiuzi (59567291700)	59567291700	Fluoride in Cultural and Literary Narratives: AI as a Tool for Enhancing Knowledge on Educational Platforms	2025	Fluoride	0		https://www.scopus.com/inward/record.uri?eid=2-s2.0-85218470106&partnerID=40&md5=b8f4dbb2516331d4c4c3d206eb2b062c	Jinan University, Guangzhou, China	Yang, Liuxiuzi, Jinan University, Guangzhou, China	Purpose: With an emphasis on the function of artificial intelligence (AI)-generated instructional content, the current study attempts to investigate the impact of fluoride-related cultural and literary tales on information retention. The study investigates the links between exposure to fluoride narratives, learners' attitudes about fluoride narratives, engagement with AI-based platforms, and perc…	AI-Based Learning Platforms; AI-Generated Instructional Content; Fluoride Narratives; Knowledge Retention; Technology Acceptance Model (TAM)	fluoride; adolescent; Article; artificial intelligence; attitude to health; child; college student; Cronbach alpha coefficient; cross-sectional study; curriculum; demographics; discriminant validity; educational technology; environmental science; female; human; hypothesis; independent variable; knowledge; learning environment; Likert scale; male; methodology; neurotoxicity; neurotransmission; onl…
Sun, S.	Sun, Sijie (59126586000)	59126586000	Unlocking engagement: exploring the drivers of elderly participation in digital backfeeding through community education	2025	Frontiers in Psychology	5	10.3389/fpsyg.2025.1524373	https://www.scopus.com/inward/record.uri?eid=2-s2.0-85218143213&doi=10.3389%2Ffpsyg.2025.1524373&partnerID=40&md5=20215d0316346954f1d3cebd40b7b78e	Universitat Autònoma de Barcelona, Cerdanyola del Valles, Spain	Sun, Sijie, Department of Philosophy, Universitat Autònoma de Barcelona, Cerdanyola del Valles, Spain	Amid China’s rapid aging and digitalization, elderly individuals face a “digital refugee” dilemma, making community education a vital channel for enhancing their digital participation. To address this, the study investigates how community education influences elderly engagement in digital backfeeding—a process where younger generations assist older adults with digital skills—by examining the inte…	age-friendly design; aging; community education; digital backfeeding; digital skills; technology acceptance model
Azzena, I.; Pompili, S.; Festa, S.; Lenzi, M.; Carraro, L.; Guidetti, M.; Cavazza, N.; Catellani, P.; Carfora, V.	Azzena, Italo (59252229500); Pompili, Sara (56515473400); Festa, Simone (57226779587); Lenzi, Michela (35310915700); Carraro, Luciana (32667502200); Guidetti, Margherita (22979988000); Cavazza, Nicoletta (22978618100); Catellani, Patrizia (7003647475); Carfora, Valentina (57028349300)	59252229500; 56515473400; 57226779587; 35310915700; 32667502200; 22979988000; 22978618100; 7003647475; 57028349300	Psychosocial predictors of downloading a mobile app promoting healthy and sustainable eating	2025	Cogent Psychology	0	10.1080/23311908.2025.2464273	https://www.scopus.com/inward/record.uri?eid=2-s2.0-85217810460&doi=10.1080%2F23311908.2025.2464273&partnerID=40&md5=2b71f666d1884486d5af58f3920e12a5	Universita degli Studi Internazionali di Roma, Rome, Italy; Università degli Studi di Padova, Padua, Italy; Università degli Studi di Modena e Reggio Emilia, Modena, Italy; Università Cattolica del Sacro Cuore, Milan, Italy	Azzena, Italo, Universita degli Studi Internazionali di Roma, Rome, Italy; Pompili, Sara, Universita degli Studi Internazionali di Roma, Rome, Italy; Festa, Simone, Universita degli Studi Internazionali di Roma, Rome, Italy; Lenzi, Michela, Università degli Studi di Padova, Padua, Italy; Carraro, Luciana, Università degli Studi di Padova, Padua, Italy; Guidetti, Margherita, Università degli Studi…	To reduce the environmental impact of food production has spurred the development of digital tools to promote sustainable eating, yet little research examined the psychosocial predictors of their adoption. This study addresses this gap by applying the Unified Theory of Acceptance and Use of Technology, including performance expectancy, effort expectancy, social influence, and facilitating conditi…	app download; digital tools; Environmental Psychology; European Studies; psychosocial predictors; Social Psychology; Sustainable eating; technology adoption
Bernardino, C.; Cesário, F.; Costa, C.J.; Aparicio, M.; Aparicio, J.T.	Bernardino, Carlos (57817192200); Cesário, Francisco (59547540700); Costa, Carlos J. (7201473845); Aparicio, Manuela (7101936948); Aparicio, Joao T. (57195319100)	57817192200; 59547540700; 7201473845; 7101936948; 57195319100	Blockchain adoption factors	2025	International Journal of Information Systems and Project Management	1	10.12821/ijispm130103	https://www.scopus.com/inward/record.uri?eid=2-s2.0-85217269606&doi=10.12821%2Fijispm130103&partnerID=40&md5=f3595f637d7bfcd863b96b4fdf4dcbb4	ISEG Lisbon School of Economics and Management, Lisbon, Portugal; ISEG Lisbon School of Economics and Management, Lisbon, Portugal; NOVA Information Management School, Universidade Nova de Lisboa, Lisbon, Portugal; Instituto de Engenharia de Sistemas e Computadores: Investigação e Desenvolvimento em Lisboa, Lisbon, Portugal	Bernardino, Carlos, ISEG Lisbon School of Economics and Management, Lisbon, Portugal; Cesário, Francisco, ISEG Lisbon School of Economics and Management, Lisbon, Portugal; Costa, Carlos J., ISEG Lisbon School of Economics and Management, Lisbon, Portugal; Aparicio, Manuela, NOVA Information Management School, Universidade Nova de Lisboa, Lisbon, Portugal; Aparicio, Joao T., Instituto de Engenhari…	Blockchain technology is a distributed ledger that promises transformative changes across various sectors, yet its adoption and integrations in small and medium-sized organizations remain limited. This study investigates the factors that influence the adoption of blockchain technology, emphasizing the significance of Trust and Security as key moderators. Using a questionnaire distributed to a div…	blockchain; blockchain adoption; technology acceptance; technology use behavior
Andarwati, M.; Swalaganata, G.; Yuniarti, S.; Pamuji, F.Y.; Sitompul, E.R.; Yudhistiro, K.; Adi, P.D.P.	Andarwati, Mardiana (57214680573); Swalaganata, Galandaru (57197755985); Yuniarti, Sari (57200655150); Pamuji, Fandi Yulian (57220083846); Sitompul, Edward R. (59541011200); Yudhistiro, Kukuh (57221752092); Adi, Puput Dani Prasetyo (57212620847)	57214680573; 57197755985; 57200655150; 57220083846; 59541011200; 57221752092; 57212620847	Adoption of Generative AI-Enhanced Profit Sharing Digital Systems in MSMEs: A Comprehensive Model Analysis	2025	International Journal of Advanced Computer Science and Applications	0	10.14569/IJACSA.2025.0160141	https://www.scopus.com/inward/record.uri?eid=2-s2.0-85216851494&doi=10.14569%2FIJACSA.2025.0160141&partnerID=40&md5=4f6879ad3b7fbd434563e1f2541959f2	Faculty of Information Technology, Malang City, Indonesia; Faculty of Economics and Business, Malang City, Indonesia; Badan Riset dan Inovasi Nasional, Central Jakarta, Indonesia	Andarwati, Mardiana, Faculty of Information Technology, Malang City, Indonesia; Swalaganata, Galandaru, Faculty of Information Technology, Malang City, Indonesia; Yuniarti, Sari, Faculty of Economics and Business, Malang City, Indonesia; Pamuji, Fandi Yulian, Faculty of Information Technology, Malang City, Indonesia; Sitompul, Edward R., Faculty of Information Technology, Malang City, Indonesia; …	Adopting digital finance solutions is crucial for enhancing efficiency and competitiveness within the financial services industry, particularly for Micro, Small, and Medium Enterprises (MSMEs). This study examines the factors influencing the use and acceptance of a sharing-based digital system enhanced with a Generative AI website (E-Mudharabah), employing the Technology Acceptance Model (TAM) an…	Digital finance; Generative AI; MSMEs; TAM; UTAUT	Nonprofit organization; Profitability; Behavioral intention; Digital finance; Digital system; Generative AI; Micro-enterprises; Perceived usefulness; Small-and-medium enterprise; Social influence; Technology acceptance model; The unified theory of acceptance and use of technology(UTAUT); Decentralized finance
Wang, S.; Ma, J.; Wang, B.; Yu, J.; Cao, Q.	Wang, Shunchao (57219127159); Ma, Jingfeng (57206670575); Wang, Bingtong (57216236433); Yu, Jingcai (57203100707); Cao, Qi (57203090661)	57219127159; 57206670575; 57216236433; 57203100707; 57203090661	Investigating carsharing’s potential markets and group characteristics using attitude-based market segmentation approach	2025	Transportation Planning and Technology	0	10.1080/03081060.2025.2457055	https://www.scopus.com/inward/record.uri?eid=2-s2.0-85216234179&doi=10.1080%2F03081060.2025.2457055&partnerID=40&md5=ced7e5f0189b7371b4f226fa1bda1497	Southeast University, Nanjing, China	Wang, Shunchao, School of Transportation, Southeast University, Nanjing, China; Ma, Jingfeng, School of Transportation, Southeast University, Nanjing, China; Wang, Bingtong, School of Transportation, Southeast University, Nanjing, China; Yu, Jingcai, School of Transportation, Southeast University, Nanjing, China; Cao, Qi, School of Transportation, Southeast University, Nanjing, China	Existing research focuses on making carsharing-related policies oriented towards all travelers, without considering heterogeneous group characteristics. Tailoring group-specific service modes can promote carsharing services. This study proposes an attitude-based market segmentation approach to identifying characteristics of traveler groups and locating potential carsharing markets. Attitudinal st…	attitudes; Carsharing; group characteristics; K-means clustering; market segmentation; travel behavior	Attitude; Carsharing; Group characteristic; K-means++ clustering; Market segmentation; Policy-oriented; Potential markets; Research focus; Service mode; Travel behaviour; Marketplaces
Zhang, Y.; Haddud, A.	Zhang, Y. (59520833100); Haddud, Abubaker (57191597449)	59520833100; 57191597449	Exploring Perceived Usefulness of Using Autonomous Trucks in Logistics	2025	Transportation Journal	0	10.1002/tjo3.12039	https://www.scopus.com/inward/record.uri?eid=2-s2.0-85215525079&doi=10.1002%2Ftjo3.12039&partnerID=40&md5=edcf3d88e5b27dfa84711ce398e4e0a1	The University of Southern Mississippi, Hattiesburg, United States	Zhang, Y., College of Business and Economic Development, The University of Southern Mississippi, Hattiesburg, United States; Haddud, Abubaker, College of Business and Economic Development, The University of Southern Mississippi, Hattiesburg, United States	Historically, the U.S. Gulf Coast region carries more burdens than other communities, including generated air pollution, delays and crashes, and frequent floods. Thus, there is a strong need to improve the efficiency of freight transportation and reduce environmental impacts by using emerging technologies. This study aims to explore the perceived usefulness of using Autonomous Trucks in logistics…	autonomous trucks; Gulf Coast; logistics; perceived usefulness; technology acceptance model (TAM); United States	efficiency measurement; freight transport; perception; trucking; unmanned vehicle; Gulf Coast [United States]; United States
Chen, A.M.	Chen, Allen M. (7403391624)	7403391624	Developing a New Paradigm for Healthcare Delivery: Lessons Learned from Same-Day Access	2025	Journal of Healthcare Management	0	10.1097/JHM-D-23-00258	https://www.scopus.com/inward/record.uri?eid=2-s2.0-85214589419&doi=10.1097%2FJHM-D-23-00258&partnerID=40&md5=06354c83df82f0386ba43132feb8ed9c	UCI School of Medicine, Irvine, United States; University of California, Irvine, Irvine, United States	Chen, Allen M., UCI School of Medicine, Irvine, United States, University of California, Irvine, Irvine, United States	Goal: Excessively lengthy wait times for appointments with clinicians are a major source of frustration for patients, and difficulties with access represent a public health problem facing populations across all societies. As delays in care have been associated with inferior outcomes, same-day appointments have been proposed as a patient-centric means of improving healthcare delivery. However, thi…		Article; assistive technology; balanced scorecard; clinical practice guideline; consultation time; coordination; cultural factor; data collection method; health care access; health care delivery; human; institutional care; interpersonal communication; leadership; management style; marketing; outpatient; patience; patient attendance; patient scheduling; resource allocation; same day appointment; s…
Acosta-Enriquez, B.G.; Arbulú Ballesteros, M.; Vilcapoma Pérez, C.R.; Huamani Jordan, O.; Vergara, J.A.; Martel Acosta, R.; Arbulú-Pérez Vargas, C.G.; Arbulú Castillo, J.C.	Acosta-Enriquez, Benicio Gonzalo (58618640900); Arbulú Ballesteros, Marco Agustín (59312083400); Vilcapoma Pérez, César R. (58929859400); Huamani Jordan, Olger (58928821100); Vergara, Joseph Anibal Martin (57961165700); Martel Acosta, Rafael (59252777600); Arbulú-Pérez Vargas, Carmen Graciela (57226604064); Arbulú Castillo, Julie Catherine (58811089500)	58618640900; 59312083400; 58929859400; 58928821100; 57961165700; 59252777600; 57226604064; 58811089500	AI in academia: How do social influence, self-efficacy, and integrity influence researchers' use of AI models?	2025	Social Sciences and Humanities Open	5	10.1016/j.ssaho.2025.101274	https://www.scopus.com/inward/record.uri?eid=2-s2.0-85213842238&doi=10.1016%2Fj.ssaho.2025.101274&partnerID=40&md5=e89801d7bd29ffd6ffee2e4c338d7fc0	Universidad Nacional de Trujillo, Trujillo, Peru; Universidad César Vallejo, Trujillo, Peru; Universidad Tecnológica del Perú, Lima, Peru	Acosta-Enriquez, Benicio Gonzalo, Universidad Nacional de Trujillo, Trujillo, Peru; Arbulú Ballesteros, Marco Agustín, Universidad César Vallejo, Trujillo, Peru; Vilcapoma Pérez, César R., Universidad César Vallejo, Trujillo, Peru; Huamani Jordan, Olger, Universidad Tecnológica del Perú, Lima, Peru; Vergara, Joseph Anibal Martin, Universidad César Vallejo, Trujillo, Peru; Martel Acosta, Rafael, U…	The integration of artificial intelligence models into academic settings has experienced remarkable growth in recent years. Given that researchers' interactions with and perceptions of these technologies can substantially influence academic procedures and outputs, identifying the key determinants of their incorporation into university environments is crucial. This investigation pursued two main o…	Academic researchers; Artificial intelligence; Educational technology; Higher education; UTAUT2
Kadri, M.; Boubakri, F.-E.; Hwang, G.-J.; Zahra Kaghat, F.; Azough, A.; Alaoui Zidani, K.	Kadri, Mohammed (57219550080); Boubakri, Fatima Ezzahra (58119589600); Hwang, Gwojen (7202677655); Zahra Kaghat, Fatima (59545781000); Azough, Ahmed (24469891700); Alaoui Zidani, Khalid (59545783900)	57219550080; 58119589600; 7202677655; 59545781000; 24469891700; 59545783900	C-IVAL: A Longitudinal Study of Knowledge Retention and Technology Acceptance in Collaborative Virtual Reality-Based Medical Education	2025	IEEE Access	7	10.1109/ACCESS.2024.3523860	https://www.scopus.com/inward/record.uri?eid=2-s2.0-85213681647&doi=10.1109%2FACCESS.2024.3523860&partnerID=40&md5=1666e28ab50149fc8150e38054472b09	Faculté des Sciences Dhar El Mahraz, Université Sidi Mohamed Ben Abdellah, Fez, Morocco; National Taichung University of Education, Taichung, Taiwan; National Taiwan University of Science and Technology, Taipei, Taiwan; Yuan Ze University, Taoyuan, Taiwan; Pôle Léonard De Vinci, Paris-La Defense, France	Kadri, Mohammed, Faculté des Sciences Dhar El Mahraz, Université Sidi Mohamed Ben Abdellah, Fez, Morocco; Boubakri, Fatima Ezzahra, Faculté des Sciences Dhar El Mahraz, Université Sidi Mohamed Ben Abdellah, Fez, Morocco; Hwang, Gwojen, Graduate Institute of Educational Information and Measurement, National Taichung University of Education, Taichung, Taiwan, Graduate Institute of Digital Learning …	Anatomy education faces challenges in providing engaging, interactive, and collaborative learning experiences, particularly in understanding complex three-dimensional structures and maintaining long-term knowledge retention. Although virtual reality (VR) has shown promise in addressing spatial comprehension challenges, questions remain regarding its effectiveness in supporting collaborative learn…	collaborative learning; evaluation methodologies; human-computer interaction; interactive learning environments; medical education; social presence; technology acceptance model; three dimensional computer graphics; user experience; Virtual reality	Knowledge acquisition; Medical education; Serious games; Three dimensional computer graphics; Collaborative learning; Computer interaction; Evaluation methodologies; Immersive; Interactive learning environment; Social presence; Technology acceptance model; Three-dimensional computer graphics; Users' experiences; Virtual anatomy; Virtual environments
Li, S.; Liu, X.	Li, Shichuan (59383462100); Liu, Xiang (58967294900)	59383462100; 58967294900	Exploring the Influencing Factors of Carbon Footprint Tracking Application Usage Intention: A Combined UTAUT and NAM Approach	2025	IEEE Access	0	10.1109/ACCESS.2024.3523102	https://www.scopus.com/inward/record.uri?eid=2-s2.0-85213288239&doi=10.1109%2FACCESS.2024.3523102&partnerID=40&md5=39324d6b9585c7ab123900f8ae8310d2	Yeungnam University, Gyeongsan, South Korea	Li, Shichuan, Department of Global Business, Yeungnam University, Gyeongsan, South Korea; Liu, Xiang, Department of Global Business, Yeungnam University, Gyeongsan, South Korea	The rising concentration of greenhouse gases has created various environmental challenges. Carbon footprint tracking applications are designed to encourage individual-level energy conservation and emission reduction. These applications have significant potential for widespread adoption. This study combines the Unified Theory of Acceptance and Use of Technology with the Norm Activation Model to fo…	Carbon footprint software; norm activation model; unified theory of acceptance and use of technology; usage intention	Activation models; Carbon footprint software; Greenhouses gas; Norm activation model; Performance; Personal norm; Social influence; The unified theory of acceptance and use of technology(UTAUT); Tracking application; Usage intention; Kyoto Protocol
Antonio, J.C.; Ong, A.K.S.; Diaz, J.F.T.; Cahigas, M.M.L.; Gumasing, M.J.J.	Antonio, Jerald C. (59345069000); Ong, Ardvin Kester S. (57221675282); Diaz, John Francis T. (55821748000); Cahigas, Maela Madel L. (57223913479); Gumasing, Ma Janice J. (57200985102)	59345069000; 57221675282; 55821748000; 57223913479; 57200985102	The perceived risk and return, curiosity, and control analysis of online gambling intention among Gen Z and Millennials using extended UTAUT3	2025	Entertainment Computing	3	10.1016/j.entcom.2024.100918	https://www.scopus.com/inward/record.uri?eid=2-s2.0-85213034486&doi=10.1016%2Fj.entcom.2024.100918&partnerID=40&md5=7496bb0ae20ef47021d2656c772b9d3d	Mapúa University, Manila, Philippines; Asian Institute of Management, Makati, Philippines; De La Salle University, Manila, Philippines	Antonio, Jerald C., School of Industrial Engineering and Engineering Management, Mapúa University, Manila, Philippines; Ong, Ardvin Kester S., School of Industrial Engineering and Engineering Management, Mapúa University, Manila, Philippines; Diaz, John Francis T., Department of Finance and Accounting, Asian Institute of Management, Makati, Philippines; Cahigas, Maela Madel L., School of Industri…	The rapid ascent of online casino gaming has become a game changer for the gambling industry in the Philippines. This trend poses challenges for traditional casinos in the Philippines, requiring adaptation to attract younger players for business sustainability. Moreover, there is a lack of studies when it comes to diversity in culture, initiation and maintenance, as well as analysis on individual…	Financial returns; Financial risks; Gambling intention; Online gambling; UTAUT3	Behavioral intention; Financial returns; Financial risks; Gambling intention; High-order; Millennials; Online gambling; Philippines; The unified theory of acceptance and use of technology(UTAUT); Unified theory of acceptance and use of technology 3; Decentralized finance
Lyu, Z.; Park, K.	Lyu, Zichen (59483013400); Park, Kyungjin (58849875500)	59483013400; 58849875500	The Effect of Self-Regulation and Metaverse Features on Generation Z’s Adoption of Gamified Learning Platforms	2025	International Journal of Human-Computer Interaction	5	10.1080/10447318.2024.2423338	https://www.scopus.com/inward/record.uri?eid=2-s2.0-85212783803&doi=10.1080%2F10447318.2024.2423338&partnerID=40&md5=106ad67bc8abf04d4ee8f3bf2e1f72e0	Hanyang University ERICA Campus, Ansan, South Korea	Lyu, Zichen, Department of Industrial Engineering, Hanyang University ERICA Campus, Ansan, South Korea; Park, Kyungjin, Department of Industrial Engineering, Hanyang University ERICA Campus, Ansan, South Korea	Advancements in digital technology are profoundly transforming education, especially through gamified learning platforms offering unprecedented interactivity and engagement. The Metaverse further enriches these virtual environments but increases demands on learners’ self-regulation. By integrating immersive environments and interactive experiences, these platforms address learners’ self-regulatio…	Gamified learning; metaverse technology; self-regulation; technology acceptance model	Adversarial machine learning; Collaborative learning; Federated learning; Gamification; Self-supervised learning; Virtual environments; Digital technologies; Gamified learning; Immersive environment; Interactivity; Learning platform; Metaverse technology; Metaverses; Regulation theory; Self regulation; Technology acceptance model; Contrastive Learning
Zhang, Y.; Pan, W.	Zhang, Yongxiang (59449428200); Pan, Weiwei (56179885200)	59449428200; 56179885200	A UTAUT2 Model Expansion: Investigating the Effect of Interactive Learning Environment and Gamification on Duolingo User Base in China	2025	International Journal of Human-Computer Interaction	6	10.1080/10447318.2024.2426736	https://www.scopus.com/inward/record.uri?eid=2-s2.0-85210584387&doi=10.1080%2F10447318.2024.2426736&partnerID=40&md5=b0896aead69d5ab7d7859a238f5735b0	Beijing Language and Culture University, Beijing, China	Zhang, Yongxiang, Faculty of Foreign Studies, Beijing Language and Culture University, Beijing, China; Pan, Weiwei, Faculty of Foreign Studies, Beijing Language and Culture University, Beijing, China	This paper filled the research gap by integrating the two elements of interactive learning environment (ILE) and gamification (GMF) into the Unified Theory of Acceptance and Use of Technology 2 (UTAUT2) to explore Chinese users’ behavioral intention (BI) to use Duolingo for language learning. By collecting 1,007 questionnaires in China and conducting data analysis, we found that (1) performance e…	Duolingo; gamification; impact-centered design framework; interactive learning environments; language learning; Unified Theory of acceptance and use of technology 2	Adversarial machine learning; Economic and social effects; Federated learning; Gamification; Behavioral intention; Design frameworks; Duolingo; Impact-centered design framework; Interactive learning environment; Language learning; Performance; The unified theory of acceptance and use of technology(UTAUT); Unified theory of acceptance and use of technology 2; Contrastive Learning
Thanapongporn, A.; Saengchote, K.; Gowanit, C.	Thanapongporn, Ajaree (57224524992); Saengchote, Kanis (57191906133); Gowanit, Chupun (56520360200)	57224524992; 57191906133; 56520360200	Thai Millennials’ Engagement with Carbon Footprint Tracking: Extended TAM Approach	2025	Journal of Environmental and Earth Sciences	0	10.30564/jees.v7i1.7255	https://www.scopus.com/inward/record.uri?eid=2-s2.0-85210383054&doi=10.30564%2Fjees.v7i1.7255&partnerID=40&md5=241c0283aa4814232ddc4f2b784b07e1	Chulalongkorn University, Bangkok, Thailand; Chulalongkorn University, Bangkok, Thailand	Thanapongporn, Ajaree, Technology Management and Innopreneurship Program, Chulalongkorn University, Bangkok, Thailand; Saengchote, Kanis, Department of Banking and Finance, Chulalongkorn University, Bangkok, Thailand; Gowanit, Chupun, Technology Management and Innopreneurship Program, Chulalongkorn University, Bangkok, Thailand	This study investigates the adoption of carbon footprint tracking apps (CFAs) among Thai millennials, a critical element in addressing climate change. CFAs have yet to gain significant traction among users despite offering personalized missions. Employing an extended Technology Acceptance Model (TAM) framework, we examine factors influencing CFA adoption intentions based on a sample of 30 environ…	Carbon Footprint Tracking Apps (CFA); Intention of Adoption; Millennials; Sustainable Development Goals (SDGs); Technology Acceptance Model (TAM)	carbon footprint; climate change; stakeholder; Sustainable Development Goal; technology adoption; tracking; Thailand
Gómez Gandía, J.A.; Gavrila Gavrila, S.; de Lucas Ancillo, A.; del Val-Nunez, M.T.	Gómez Gandía, José Andrés (58725143500); Gavrila Gavrila, Sorin (58292506700); de Lucas Ancillo, Antonio (57219393519); del Val-Nunez, Maria Teresa (56505618600)	58725143500; 58292506700; 57219393519; 56505618600	Towards sustainable business in the automation era: Exploring its transformative impact from top management and employee perspective	2025	Technological Forecasting and Social Change	12	10.1016/j.techfore.2024.123908	https://www.scopus.com/inward/record.uri?eid=2-s2.0-85209724680&doi=10.1016%2Fj.techfore.2024.123908&partnerID=40&md5=bca1f14223b9377d51bf949554764e36	Universidad de Alcalá, Alcala de Henares, Spain	Gómez Gandía, José Andrés, Universidad de Alcalá, Alcala de Henares, Spain; Gavrila Gavrila, Sorin, Universidad de Alcalá, Alcala de Henares, Spain; de Lucas Ancillo, Antonio, Universidad de Alcalá, Alcala de Henares, Spain; del Val-Nunez, Maria Teresa, Universidad de Alcalá, Alcala de Henares, Spain	In recent years, organisations are in a continuous race in search of business sustainability, becoming a fundamental pillar of the organisation. The aim is to be more effective and efficient by doing more with less by managing all the organisation's resources. The ways in which organisations face these economic, social, and environmental challenges vary according to their activity. Globalisation …	Business innovation; Sustainable automation integration; Sustainable business automation; Sustainable business strategies; Workforce sustainability	Automation integration; Business automation; Business innovation; Business strategy; Sustainable automation integration; Sustainable business; Sustainable business automation; Sustainable business strategy; Workforce sustainability; Sustainable development goals; adaptive management; artificial intelligence; automation; business development; employment; machine learning; perception; sustainabilit…
Bayaga, A.	Bayaga, Anass (36622195300)	36622195300	Leveraging AI-enhanced and emerging technologies for pedagogical innovations in higher education	2025	Education and Information Technologies	12	10.1007/s10639-024-13122-y	https://www.scopus.com/inward/record.uri?eid=2-s2.0-85208922146&doi=10.1007%2Fs10639-024-13122-y&partnerID=40&md5=fe0f83d3479a3f4ffc46b48447f1df50	University of the Western Cape, Bellville, South Africa	Bayaga, Anass, University of the Western Cape, Bellville, South Africa	This study examines the influence of AI-powered and emerging technologies on pedagogical practices in higher education, focusing on their role on behavioural intention (BI) and actual usage among educators and students. The research hypothesises that the relationship between each Unified Theory of Acceptance and Use of Technology (UTAUT) constructs - Performance Expectancy (PE), Effort Expectancy…	AI usage; AI-enhanced technologies; Behavioural intention; Emerging technologies; Higher education; Pedagogical innovations; Unified theory of acceptance and use of technology (UTAUT) and technology-organisation-environment (TOE) frameworks
Shih, T.-Y.	Shih, Tsui Yii (14049055300)	14049055300	An Innovative Perspective for Constructing Cultural and Creative e-Commerce Platforms: Integrating Insights from ICDT Theory and Brand Personality	2025	International Journal of Human-Computer Interaction	1	10.1080/10447318.2024.2415777	https://www.scopus.com/inward/record.uri?eid=2-s2.0-85207161382&doi=10.1080%2F10447318.2024.2415777&partnerID=40&md5=c8befca7a9e958ed514513dba1c23a7e	National Taipei University of Business, Taipei, Taiwan	Shih, Tsui Yii, Department of International Business, National Taipei University of Business, Taipei, Taiwan	Thriving in competitive business environments requires innovation, especially within cultural and creative-based e-commerce platforms. This study examines the application of two prominent theories, ICDT theory and brand personality, in assessing new business models. Focusing on 479 respondents from Taiwan, this research explores how the implementation of ICDT and brand personality in cultural and…	brand personality; customer satisfaction; customer value; ICDT theory; purchase intention	Customer satisfaction; Marketplaces; Brand personality; Business environments; Commerce platforms; Competitive business; Creatives; Customer values; Customers' satisfaction; E- commerces; ICDT theory; Purchase intention; Sales
Neumann, A.T.; Yin, Y.; Sowe, S.; Decker, S.; Jarke, M.	Neumann, Alexander Tobias (57215417992); Yin, Yue (58624177700); Sowe, Sulayman K. (59988443500); Decker, Stefan (8846837500); Jarke, Matthias (7006359305)	57215417992; 58624177700; 59988443500; 8846837500; 7006359305	An LLM-Driven Chatbot in Higher Education for Databases and Information Systems	2025	IEEE Transactions on Education	23	10.1109/TE.2024.3467912	https://www.scopus.com/inward/record.uri?eid=2-s2.0-85207148307&doi=10.1109%2FTE.2024.3467912&partnerID=40&md5=b4d106377c0fbd8a4670fbe5a1e4a56d	Rheinisch-Westfälische Technische Hochschule Aachen, Aachen, Germany; Fraunhofer Institute for Applied Information Technology FIT, Sankt Augustin, Germany; Fraunhofer Institute for Applied Information Technology FIT, Sankt Augustin, Germany	Neumann, Alexander Tobias, Chair of Computer Science 5, Rheinisch-Westfälische Technische Hochschule Aachen, Aachen, Germany; Yin, Yue, Chair of Computer Science 5, Rheinisch-Westfälische Technische Hochschule Aachen, Aachen, Germany; Sowe, Sulayman K., Chair of Computer Science 5, Rheinisch-Westfälische Technische Hochschule Aachen, Aachen, Germany, Department of Data Science and Artificial Inte…	Contribution: This research explores the benefits and challenges of developing, deploying, and evaluating a large language model (LLM) chatbot, MoodleBot, in computer science classroom settings. It highlights the potential of integrating LLMs into LMSs like Moodle to support self-regulated learning (SRL) and help-seeking behavior. Background: Computer science educators face immense challenges inc…	Chatbots; higher education; large language model (LLM); moodle; moodlebot	Curricula; Economic and social effects; Information use; Modeling languages; Teaching; Benefit and challenges; Chatbots; High educations; Language model; Large language model; Model-driven; Moodle; Moodlebot; Teachers'; Technology acceptance model; Students
Ismail, N.M.; Rasheed, A.K.	Ismail, N. Muhammed (59328231100); Rasheed, A. K.Fazeen (58254670600)	59328231100; 58254670600	VR Devices in Ayurvedic Care: Understanding Influential Factors for User Behavior and Continuance Intention	2025	International Journal of Human-Computer Interaction	3	10.1080/10447318.2024.2399418	https://www.scopus.com/inward/record.uri?eid=2-s2.0-85204064454&doi=10.1080%2F10447318.2024.2399418&partnerID=40&md5=ca7d6e147223535f8159725b8fcf33f9	National Institute of Technology Tiruchirappalli, Tiruchirappalli, India; XIM University, Harirajpur, India	Ismail, N. Muhammed, Department of Management Studies, National Institute of Technology Tiruchirappalli, Tiruchirappalli, India; Rasheed, A. K.Fazeen, School of Commerce, XIM University, Harirajpur, India	Virtual reality (VR) devices are being increasingly integrated into training, clinical practice, and healthcare treatment. While existing research predominantly focuses on modern medicine, this study investigated the factors influencing the intention to utilize VR devices within the context of Ayurvedic yoga and meditation practices. Employing an extended technology acceptance model (TAM) and inc…	Ayurvedic yoga and meditation; perceived intelligence; technological self-efficacy; usage behavior; Wearable VR devices	Ambient intelligence; Economic and social effects; Virtual environments; Virtual reality; Ayurvedic yoga and meditation; Continuance intentions; Influential factors; Perceived intelligence; Self efficacy; Technological self-efficacy; Usage behavior; User behaviors; Virtual reality devices; Wearable virtual reality device
Khan, S.; Zhang, Q.; Khan, I.U.; Khan, S.U.; Mehmood, S.	Khan, Salman (57209825150); Zhang, Qingyu (35932752700); Khan, Ikram Ullah (57192093889); Khan, Safeer Ullah (57192095024); Mehmood, Shafaqat (57202899871)	57209825150; 35932752700; 57192093889; 57192095024; 57202899871	Tourists’ pro-environmental behaviour in an autonomous vehicle’s adoption: aligning the integration of value-belief-norm theory and the theory of planned behaviour	2025	Current Issues in Tourism	13	10.1080/13683500.2024.2325491	https://www.scopus.com/inward/record.uri?eid=2-s2.0-85186857178&doi=10.1080%2F13683500.2024.2325491&partnerID=40&md5=abccb7686cdd1182dc9f42fbbcbb14fc	Shenzhen University, Shenzhen, China; University of Science and Technology Bannu, Bannu, Pakistan	Khan, Salman, Research Institute of Business Analytics and Supply Chain Management, Shenzhen University, Shenzhen, China; Zhang, Qingyu, Research Institute of Business Analytics and Supply Chain Management, Shenzhen University, Shenzhen, China; Khan, Ikram Ullah, School of Management, University of Science and Technology Bannu, Bannu, Pakistan; Khan, Safeer Ullah, Research Institute of Business A…	Automated vehicles powered by artificial intelligence (AI) represent some of the most disruptive technologies with broad social implications, including increasing safety for travelers and drivers, protecting the environment, and upholding equity. This study aims to develop a unified conceptual framework combining the value-belief-norm (VBN) theory with the theory of planned behaviour (TPB) to und…	Autonomous vehicles; China; technology adoption; theory of planned behaviour; value belief theory	adoption behavior; artificial intelligence; autonomous underwater vehicle; conceptual framework; perception; planning theory; public attitude; technology adoption; tourist behavior; transportation safety; China
Razi-Ur-Rahim, M.; Uddin, F.; Chauhan, J.; Faisal, K.P.	Razi-Ur-Rahim, Mohammad (57260134800); Uddin, Furquan (57260351600); Chauhan, Jahangir (57216661677); Faisal, K. P. (59676762800)	57260134800; 57260351600; 57216661677; 59676762800	GenAI in Indian higher education: faculty at the crossroads of adoption	2025	Asian Education and Development Studies	0	10.1108/AEDS-04-2025-0194	https://www.scopus.com/inward/record.uri?eid=2-s2.0-105017506645&doi=10.1108%2FAEDS-04-2025-0194&partnerID=40&md5=6f0a4830a910240e3e465f467e764555	Aligarh Muslim University, Aligarh, India; Aliah University, Kolkata, India; Aligarh Muslim University, Aligarh, India; Aligarh Muslim University, Aligarh, India	Razi-Ur-Rahim, Mohammad, Department of Business Administration, Aligarh Muslim University, Aligarh, India; Uddin, Furquan, Department of Management and Business Administration, Aliah University, Kolkata, India; Chauhan, Jahangir, Department of Commerce, Aligarh Muslim University, Aligarh, India; Faisal, K. P., Department of Law, Aligarh Muslim University, Aligarh, India	Purpose – The study examines the key factors influencing faculty members' intention to adopt Generative Artificial Intelligence (GenAI) in teaching within Indian higher education institutions. It focuses on faculty readiness, digital competence, and perceived usefulness in effective GenAI integration and development of future-ready classrooms. Design/methodology/approach – Adopting a quantitative…	Adoption; Education; Faculty; GenAI; Higher education
Alwali, J.; Alwali, W.; Yahya, S.	Alwali, Joather (57834726400); Alwali, Wafaa (57834333900); Yahya, Sarah (60116425200)	57834726400; 57834333900; 60116425200	Digital health transformation and innovation behavior: examining the role of technological readiness and dynamic capabilities in public hospitals	2025	International Journal of Innovation Science	0	10.1108/IJIS-05-2025-0243	https://www.scopus.com/inward/record.uri?eid=2-s2.0-105017176682&doi=10.1108%2FIJIS-05-2025-0243&partnerID=40&md5=4a0821afc56fff0f885cfc1957461f1f	The American University of Iraq – Baghdad, Baghdad, Iraq; Independent Researcher, Al Ain, United Arab Emirates	Alwali, Joather, Center of Excellence for Innovation and Development, The American University of Iraq – Baghdad, Baghdad, Iraq; Alwali, Wafaa, Independent Researcher, Al Ain, United Arab Emirates; Yahya, Sarah, Independent Researcher, Al Ain, United Arab Emirates	Purpose – This study aims to investigate the relationship between Technological Readiness (TR) and Job Performance (JP), mediated by Digital Health Transformation (DHT) and nurses’ Innovative Work Behavior (IWB). Using Partial Least Squares Structural Equation Modeling (PLS-SEM) with 5, 000 bootstrap resamples, the authors assess direct relationships as well as two sequential mediations. The auth…	Digital health transformation; Innovative work behavior; Job performance; Nursing innovation; PLS-SEM; Public hospitals; Social cognitive theory; Technological readiness; TOE framework	Employment; Hospitals; Investments; Job satisfaction; Least squares approximations; Metadata; Social behavior; Digital health transformation; Innovative work behavior; Job performance; Nursing innovation; Partial least square structural equation modeling; Partial least-squares; Public hospital; Social cognitive theory; Structural equation models; Technological readiness; Technology-organization-e…
Alnaqeeb, R.T.A.; Abdullah, N.A.; Abdullah, N.L.; ALmasoodi, M.F.; Alfarsi, L.M.A.	Alnaqeeb, Rasha T.A. (60115827100); Abdullah, Nor Athiyah (56485269000); Abdullah, Nasuha Lee (36607367600); ALmasoodi, Muthana Faaeq (58122077800); Alfarsi, Latifa M.A. (60116248700)	60115827100; 56485269000; 36607367600; 58122077800; 60116248700	Students’ Behavioral Intentions Toward Teachers’ Use of Augmented Reality in Higher Education: Insights from the UAE	2025	International Journal of Information and Education Technology	0	10.18178/ijiet.2025.15.9.2388	https://www.scopus.com/inward/record.uri?eid=2-s2.0-105017169036&doi=10.18178%2Fijiet.2025.15.9.2388&partnerID=40&md5=bc37086f04639aa7b2dca81c4191aa7a	Universiti Sains Malaysia, Gelugor, Malaysia; University of Kerbala, Karbala, Iraq; HCT-Abu Dhabi Baniyas Campus, Abu Dhabi, United Arab Emirates	Alnaqeeb, Rasha T.A., Department of Information Systems, Universiti Sains Malaysia, Gelugor, Malaysia; Abdullah, Nor Athiyah, Department of Information Systems, Universiti Sains Malaysia, Gelugor, Malaysia; Abdullah, Nasuha Lee, Department of Information Systems, Universiti Sains Malaysia, Gelugor, Malaysia; ALmasoodi, Muthana Faaeq, Department of Tourism Studies, University of Kerbala, Karbala, …	This research examines a Unified Theory of Acceptance and Use of Technology (UTAUT2)-model derived method to identify variables influencing students’ behavioral intention towards the use of augmented reality by university teachers in the UAE. Although social influence was insignificant with implications that UAE students are utility and usability oriented rather than peer/teacher influence. Perfo…	augmented reality; behavioral intentions; contextual factors; higher education; Unified Theory of Acceptance and Use of Technology (UTAUT2)
Matta, J.; Rizk, R.; Alharthi, M.; Azouri, M.	Matta, Joelle (59474219500); Rizk, Ribal (58608670200); Alharthi, Majed D. (57191261456); Azouri, Marwan (57218579447)	59474219500; 58608670200; 57191261456; 57218579447	The intersection of artificial intelligence and green finance in promoting sustainable consumption behavior: evidence from the UAE	2025	Journal of Economic and Administrative Sciences	0	10.1108/JEAS-03-2025-0173	https://www.scopus.com/inward/record.uri?eid=2-s2.0-105017145454&doi=10.1108%2FJEAS-03-2025-0173&partnerID=40&md5=84956e0ee03d43cd630102dfb506b834	Notre Dame University, Lebanon, Zouk Mosbeh, Lebanon; Notre Dame University, Lebanon, Zouk Mosbeh, Lebanon; College of Business, King Abdulaziz University, Rabigh, Saudi Arabia; Notre Dame University, Lebanon, Zouk Mosbeh, Lebanon	Matta, Joelle, Department of Accounting and Finance, Notre Dame University, Lebanon, Zouk Mosbeh, Lebanon; Rizk, Ribal, Department of Economics, Notre Dame University, Lebanon, Zouk Mosbeh, Lebanon; Alharthi, Majed D., Finance Department, College of Business, King Abdulaziz University, Rabigh, Saudi Arabia; Azouri, Marwan, Department of Management and Marketing, Notre Dame University, Lebanon, Zo…	Purpose – This study investigates how AI-assisted financial tools influence green finance engagement (GFE) and how, in turn, GFE impacts sustainable consumption behavior (SCB) among residents in the United Arab Emirates (UAE). Design/methodology/approach – Grounded in the technology acceptance model and utility theory, the research utilizes a quantitative approach based on a structured questionna…	Artificial intelligence assisted tools; Environmental and sustainability prioritization; Green finance; Structural equation modeling; Sustainable consumption behavior
Zhang, Y.; Ji, C.; Ye, J.; Zou, H.; Peng, L.	Zhang, Yaqi (59756234700); Ji, Chunyu (60113343800); Ye, Jing (60113015500); Zou, Heng (60114189200); Peng, Lanjia (60113678700)	59756234700; 60113343800; 60113015500; 60114189200; 60113678700	Architectural identity in smart city development: a multi-criteria study on regional culture in northeastern China	2025	Journal of Asian Architecture and Building Engineering	0	10.1080/13467581.2025.2560455	https://www.scopus.com/inward/record.uri?eid=2-s2.0-105017091477&doi=10.1080%2F13467581.2025.2560455&partnerID=40&md5=93c13cce210cd283d71023be92e7968d	Lanzhou University, Lanzhou, China; Central University of Finance and Economics, Beijing, China; Cheongju University, Cheongju, South Korea	Zhang, Yaqi, School of Chinese Languages and Literatures, Lanzhou University, Lanzhou, China; Ji, Chunyu, School of Chinese Languages and Literatures, Lanzhou University, Lanzhou, China; Ye, Jing, School of Marxism, Central University of Finance and Economics, Beijing, China; Zou, Heng, Department of Media Content, Cheongju University, Cheongju, South Korea; Peng, Lanjia, School of Chinese Langua…	In northern China, smart city infrastructure development is directly affected by the cultural aspects of the region, and there is a need for a futuristic strategy to make decisions that complement tradition with technology. The current study attempts to show the way how MCDM frameworks and digital twin technology are combined to influence urban planning and infrastructure optimization concerning …	digital twin technology; MCDM; regional culture; Smart city infrastructure; stakeholder perceptions	Architecture; Artificial intelligence; Decision making; Digital twin; Regional planning; Smart city; Sustainable city; Sustainable development; Urban growth; 'current; Digital twin technology; Infrastructure development; Multi criteria decision-making; Multi-Criterion; Multicriteria decision-making; Multicriterion decision makings; Regional cultures; Smart city infrastructure; Stakeholder percept…
Özel, S.	Özel, Sebetci (60114321100)	60114321100	Unpacking the Drivers of AI Technology Acceptance	2025	Journal of Computer Information Systems	0	10.1080/08874417.2025.2564439	https://www.scopus.com/inward/record.uri?eid=2-s2.0-105017087699&doi=10.1080%2F08874417.2025.2564439&partnerID=40&md5=bd3b573a6fc46d1829132327432ef298	Aydin Adnan Menderes University, Aydin, Turkey	Özel, Sebetci, Aydin Adnan Menderes University, Aydin, Turkey	The rapid spread of artificial intelligence (AI) tools in education, healthcare, and digital services demands a clear understanding of user acceptance mechanisms. Building on the Technology Acceptance Model (TAM), this study proposes the AI Technology Acceptance Model (AITAM), integrating habit, trust, and social influence with classical constructs of perceived usefulness (PU), perceived ease of …	Artificial intelligence tools; habit; social influence; technology acceptance model; trust	Artificial intelligence; Information systems; Information use; Social sciences computing; Artificial intelligence technologies; Artificial intelligence tools; Behavioral intention; Habit; Healthcare services; Perceived usefulness; Social influence; Technology acceptance; Technology acceptance model; Trust; Sensitivity analysis
Li, L.; Wang, X.	Li, Lifu (57756279000); Wang, Xiaofeng (60112156200)	57756279000; 60112156200	Ethnic minority group live streamers’ cultural streaming intentions in the live streaming economy: an integration of TAM and TPB	2025	Aslib Journal of Information Management	0	10.1108/AJIM-01-2025-0049	https://www.scopus.com/inward/record.uri?eid=2-s2.0-105016870296&doi=10.1108%2FAJIM-01-2025-0049&partnerID=40&md5=366501a3fbfbd123ad5cab49d358a254	City University of Macau, Taipa, Macao; Zhengzhou Technical College, Zhengzhou, China	Li, Lifu, Faculty of Business, City University of Macau, Taipa, Macao; Wang, Xiaofeng, Zhengzhou Technical College, Zhengzhou, China	Purpose – This study pays much attention to ethnic minority group (EMG) live streamers on live streaming platforms and discusses their cultural streaming intentions in the live streaming economy. Because of the improvement in video streaming technology, many EMG live streamers are interested in transferring their cultural resources to video streaming content, aiming to enrich their online marketi…	Cultural streaming intention; Ethnic minority group; Integration of TAM and TPB; Live streaming economy; Perceived ease of use	Data handling; Factor analysis; Information analysis; Integration; Least squares approximations; Marketing; Strategic planning; Cultural streaming intention; Ethnic minorities; Ethnic minority group; Integration of technology acceptance model and theory of planned behavior; Live streaming; Live streaming economy; Minority groups; Perceived ease-of-use; Technology acceptance model; Theory of Plann…
Wang, S.-M.; Xu, Z.-H.	Wang, Shengming (60052916700); Xu, Zihan (57904038200)	60052916700; 57904038200	Analysis of technology acceptance and planned behavior of using shared E-biked to support the sustainable transportation development goal in smart cities	2025	Frontiers in Psychology	0	10.3389/fpsyg.2025.1551522	https://www.scopus.com/inward/record.uri?eid=2-s2.0-105016531609&doi=10.3389%2Ffpsyg.2025.1551522&partnerID=40&md5=b25e0be7d480b53823b7a283bf64817e	National Taipei University of Technology, Taipei, Taiwan; National Taipei University of Technology, Taipei, Taiwan	Wang, Shengming, Department of Interaction Design, National Taipei University of Technology, Taipei, Taiwan; Xu, Zihan, Doctoral Program in Design, National Taipei University of Technology, Taipei, Taiwan	This study offers a thorough investigation into shared electric bicycles (E-bikes) and their role as a key element in advancing sustainable transportation within smart cities. Previous studies have predominantly employed the Technology Acceptance Model (TAM) or the Theory of Planned Behavior (TPB) to investigate user acceptance, yet few have integrated both frameworks to explore how environmental…	net zero emissions; shared e-bikes; smart city; structural equation model; theory of planned behavior
Kottala, S.Y.; Chanagala, S.; Balaji, C.; Reddy, V.V.N.; Babu, G.N.P.V.	Kottala, Sri Yogi (59565566000); Chanagala, Shankar (60105496700); Balaji, Ch (57211288423); Reddy, V. V.Narsi (60105388900); Babu, G. N.P.V. (58182396000)	59565566000; 60105496700; 57211288423; 60105388900; 58182396000	Exploring electric vehicle consumer behavior: impact of digital innovation, environmental concern, perceived value, and social influence on purchase intentions	2025	Frontiers in Sustainable Cities	0	10.3389/frsc.2025.1655074	https://www.scopus.com/inward/record.uri?eid=2-s2.0-105016492163&doi=10.3389%2Ffrsc.2025.1655074&partnerID=40&md5=0c926cfb7d1fbedcecdf7ec342258f4b	College of Medicine, University of Ibadan, Ibadan, Nigeria; GITAM University, Visakhapatnam, India; K L Deemed to be University, Vaddeswaram, India; Laki Reddy Bali Reddy Engineering College (Autonomous), Vijayawada, India; Christ University, Bengaluru, India	Kottala, Sri Yogi, College of Medicine, University of Ibadan, Ibadan, Nigeria; Chanagala, Shankar, GITAM University, Visakhapatnam, India; Balaji, Ch, K L Deemed to be University, Vaddeswaram, India; Reddy, V. V.Narsi, Laki Reddy Bali Reddy Engineering College (Autonomous), Vijayawada, India; Babu, G. N.P.V., Christ University, Bengaluru, India	Background: Understanding the drivers and boundary conditions of electric vehicle (EV) adoption is critical to fostering sustainable transportation. Building on perceived value and planned behavior theories, this study proposes a moderated mediation model in which perceived value influences both sustainability perception and purchase intentions, with household income, technology trust, and enviro…	digital innovation; electric vehicles; environmental concerns; moderated mediation; perceived value; purchase intentions; sustainability perception
Tian, M.; Jiang, Q.	Tian, Mengji (60106112200); Jiang, Qianxi (60106226300)	60106112200; 60106226300	Role adaptation of Maysian secondary school physics teachers to AI-assisted experimental teaching: Integrating social psychological challenges with	2025	Environment and Social Psychology	0	10.59429/esp.v10i8.3906	https://www.scopus.com/inward/record.uri?eid=2-s2.0-105016487322&doi=10.59429%2Fesp.v10i8.3906&partnerID=40&md5=11819d9aef08fb8cf9e7463aed01b7e3	Taylor's University Malaysia, Subang Jaya, Malaysia	Tian, Mengji, School of Education, Taylor's University Malaysia, Subang Jaya, Malaysia; Jiang, Qianxi, School of Education, Taylor's University Malaysia, Subang Jaya, Malaysia	With the rapid development of artificial intelligence technology in the educational field, teacher role adaptation has emerged as a critical factor influencing educational quality. This study focuses on Malaysian secondary physics teachers and employs an explanatory sequential mixed-methods design, utilizing questionnaire surveys (n=420), in-depth interviews (n=30), focus group discussions (6 gro…	AI-assisted experimental teaching; environmental sustainability; green experimental teaching; Malaysia; physics education; socio-psychological challenges; sustainable development education; teacher role adaptation
Zhou, J.; Sanmugam, M.; Edwards, B.I.	Zhou, Jinghong (60105745900); Sanmugam, Mageswaran A.L. (57096051700); Edwards, Bosede Iyiade (59320262800)	60105745900; 57096051700; 59320262800	Teachers’ behavior and attitude towards using traditional chinese toys in preschool instruction: A TAM inquiry	2025	Environment and Social Psychology	0	10.59429/esp.v10i8.3780	https://www.scopus.com/inward/record.uri?eid=2-s2.0-105016476577&doi=10.59429%2Fesp.v10i8.3780&partnerID=40&md5=144074370f3c51081261f451ea696700	Universiti Sains Malaysia, Gelugor, Malaysia	Zhou, Jinghong, Universiti Sains Malaysia, Gelugor, Malaysia; Sanmugam, Mageswaran A.L., Universiti Sains Malaysia, Gelugor, Malaysia; Edwards, Bosede Iyiade, Universiti Sains Malaysia, Gelugor, Malaysia	Preschool education is a critical stage of children's growth. However, teachers face many challenges including inequitable access to teaching resources in preschool environments. This not only affect teachers' job quality, willingness to teach, and career development, but may also indirectly affect children's physical and mental health, as well as educational outcomes. Educational approach emphas…	cultural perception; preschool education; preschool teacher; TAM; Traditional Chinese toys
Ko, D.-G.	Ko, Dong Gil (36023645900)	36023645900	MetroCare Health System—Leveraging AI and social data for dynamic risk stratification	2025	Journal of Information Technology Teaching Cases	0	10.1177/20438869251380608	https://www.scopus.com/inward/record.uri?eid=2-s2.0-105016142639&doi=10.1177%2F20438869251380608&partnerID=40&md5=31a87cab20811619d6dc93015a2663b6	Carl H. Lindner College of Business, Cincinnati, United States; University of Cincinnati College of Medicine, Cincinnati, United States	Ko, Dong Gil, Department of Operations, Carl H. Lindner College of Business, Cincinnati, United States, Department of Biostatistics, University of Cincinnati College of Medicine, Cincinnati, United States	This teaching case explores MetroCare Health System’s innovative use of artificial intelligence (AI) to improve risk stratification for patients with type 2 diabetes (T2D). Facing substantial operational and financial pressures due to rising chronic disease management costs, MetroCare sought to enhance its traditional risk models, which relied solely on structured clinical data and often misclass…	artificial intelligence; clinical decision-making; Dynamic risk stratification; healthcare operations management; machine learning; predictive analytics; social-behavioral health; value-based care
Syaifullah, S.; Ariffin, S.A.; Nordin, N.M.	Syaifullah, Syaifullah (58728361500); Ariffin, Shamsul Arrieya (57294799200); Nordin, Norhisham Mohamad (59486670300)	58728361500; 57294799200; 59486670300	Fuzzy Delphi Method: A Step-by-Step Guide to Obtaining Expert Consensus on Mobile Tourism Acceptance Culture	2025	International Journal of Advanced Computer Science and Applications	0	10.14569/IJACSA.2025.0160756	https://www.scopus.com/inward/record.uri?eid=2-s2.0-105015663635&doi=10.14569%2FIJACSA.2025.0160756&partnerID=40&md5=d034da8d5d692676cf07268fce0f28bd	Universiti Pendidikan Sultan Idris, Tanjong Malim, Malaysia; Universitas Islam Negeri Sultan Syarif Kasim Riau, Pekanbaru, Indonesia	Syaifullah, Syaifullah, Department of Computer Science and Digital Technology, Universiti Pendidikan Sultan Idris, Tanjong Malim, Malaysia, Universitas Islam Negeri Sultan Syarif Kasim Riau, Pekanbaru, Indonesia; Ariffin, Shamsul Arrieya, Department of Computer Science and Digital Technology, Universiti Pendidikan Sultan Idris, Tanjong Malim, Malaysia; Nordin, Norhisham Mohamad, Department of Com…	Mobile technology has developed rapidly in a short period of time, which has greatly changed the tourism sector and led to the emergence of Mobile Tourism (MT). To ensure that MT grows well and is widely used, it is important to know how people from different cultures accept it. This study provides a complete description of how to use the Fuzzy Delphi Method (FDM) to obtain expert agreement on th…	Cultural acceptance; Fuzzy Delphi Method (FDM); hofstede's cultural dimensions; mobile tourism; technology acceptance model (TAM)	Cultural acceptance; Fuzzy Delphi Method; Hofstede's cultural dimensions; Mobile Technology; Mobile tourism; Short periods; Technology acceptance model; Tourism sectors; Technology transfer
Ho, J.S.; Tan, B.C.; Lau, T.C.; Pang, S.M.	Ho, Jen Sim (57712787100); Tan, Booi Chen (55971607500); Lau, Teck Chai (36570540500); Pang, Suk Min (57223663039)	57712787100; 55971607500; 36570540500; 57223663039	A Review of Technology Acceptance Model Application in User Acceptance of Autonomous Vehicles	2025	International Journal on Informatics Visualization	0	10.62527/joiv.9.4.2835	https://www.scopus.com/inward/record.uri?eid=2-s2.0-105015545370&doi=10.62527%2Fjoiv.9.4.2835&partnerID=40&md5=25c017614358a9828ccdfd711f81ec5d	Multimedia University, Cyberjaya, Malaysia; Xi'an Jiaotong-Liverpool University, Suzhou, China	Ho, Jen Sim, Faculty of Management, Multimedia University, Cyberjaya, Malaysia; Tan, Booi Chen, Faculty of Management, Multimedia University, Cyberjaya, Malaysia; Lau, Teck Chai, Entrepreneurship and Enterprise Hub, Xi'an Jiaotong-Liverpool University, Suzhou, China; Pang, Suk Min, Faculty of Management, Multimedia University, Cyberjaya, Malaysia	Touting the merits of reducing traffic fatalities by eliminating human errors and promoting social benefits, autonomous vehicle technology has been rapidly developed over the last few decades. Using the systematic review approach, this study provides an overview of current studies that apply the Technology Acceptance Model (TAM) in shaping user acceptance of autonomous vehicles. Based on a set of…	Autonomous vehicles; risk; systematic review; technology acceptance model; trust
Prasetya, P.; Najib, M.; Soetjipto, B.E.	Prasetya, Prita (57219125255); Najib, M. (55497791800); Soetjipto, Budi Eko (57188809981)	57219125255; 55497791800; 57188809981	The Rise of Social Media in B2B Marketing: Insights, Implications, and Future Directions	2025	Journal of Distribution Science	0	10.15722/jds.23.06.202506.67	https://www.scopus.com/inward/record.uri?eid=2-s2.0-105015453797&doi=10.15722%2Fjds.23.06.202506.67&partnerID=40&md5=c44915f0fbf29f2856f3012bc03318ae	Universitas Prasetiya Mulya, Jakarta, Indonesia; IPB University, Bogor, Indonesia; Universitas Negeri Malang, Malang, Indonesia	Prasetya, Prita, Universitas Prasetiya Mulya, Jakarta, Indonesia; Najib, M., Faculty of Economics and Management, IPB University, Bogor, Indonesia; Soetjipto, Budi Eko, Universitas Negeri Malang, Malang, Indonesia	Abstract: Purpose: The purpose of this study is to consolidate research trends on the distribution of marketing value, customer engagement, and inter-firm relationships through the use of social media in business-to-business (B2B) marketing. It also aims to identify emerging research directions and provide strategic insights for firms navigating digital distribution networks. Research design, dat…	B2B Marketing; Bibliometric Analysis; Distribution; Marketing Strategies; Social Media
Kbaier, E.; Salminen, J.; Jansen, B.J.	Kbaier, Eya (59152976500); Salminen, Joni O. (57200315665); Jansen, Bernard J. (7202560690)	59152976500; 57200315665; 7202560690	“A glimpse into the AI”: exploring the effect of consumers’ chatbot interaction experience on brand attachment and advocacy with the moderating role of AI skepticism	2025	Asia-Pacific Journal of Business Administration	0	10.1108/APJBA-01-2025-0003	https://www.scopus.com/inward/record.uri?eid=2-s2.0-105015422926&doi=10.1108%2FAPJBA-01-2025-0003&partnerID=40&md5=461a351a40a2088a8daada5616d5f4a0	Institut Supérieur de Gestion de Tunis, Le Bardo, Tunisia; Vaasan Yliopisto, Vaasa, Finland; Qatar Computing Research Institute, Doha, Qatar	Kbaier, Eya, Institut Supérieur de Gestion de Tunis, Le Bardo, Tunisia; Salminen, Joni O., Vaasan Yliopisto, Vaasa, Finland; Jansen, Bernard J., Qatar Computing Research Institute, Doha, Qatar	Purpose The study aims to investigate how consumer interactions with AI chatbots influence brand attachment and advocacy, considering AI skepticism as a moderating factor. It addresses a significant gap in understanding the interplay between technology-driven customer experiences and brand relationships. By focusing on the dynamics of chatbot interaction, the research seeks to provide insights in…	AI chatbots; AI skepticism; Brand advocacy; Brand attachment; Interaction experience
Anand, K.; S, S.	Anand, Komal (57950260900); S, Sheena (59376758600)	57950260900; 59376758600	An empirical examination of user’s adoption of AR in e-commerce apps in a developing country: evidence from India	2025	Journal of Economic and Administrative Sciences	0	10.1108/JEAS-09-2024-0367	https://www.scopus.com/inward/record.uri?eid=2-s2.0-105014983648&doi=10.1108%2FJEAS-09-2024-0367&partnerID=40&md5=92e2f2332dc0e6890c1b58254365cdcb	National Institute of Technology Karnataka, Mangalore, India	Anand, Komal, Social Sciences and Management, National Institute of Technology Karnataka, Mangalore, India; S, Sheena, Social Sciences and Management, National Institute of Technology Karnataka, Mangalore, India	Purpose The e-commerce industry is witnessing rapid growth by offering convenience in shopping. However, it fails to provide a virtual experience of the products, creating excessive product returns and posing challenges to the companies, customers and environment. The use of augmented reality (AR) bridges the gap between the customers and products. The purpose of this study is to explore the cust…	Augmented reality; Behavioural intention; E-commerce; Trust; UTAUT2
Weinhandl, R.; Helm, C.; Anđić, B.; Große, C.S.	Weinhandl, Robert (57217687274); Helm, Christoph (56970876900); Anđić, Branko (56515511800); Große, Cornelia S. (7005029383)	57217687274; 56970876900; 56515511800; 7005029383	Decoding digital integration: exploring factors influencing mathematics teachers’ technology adoption	2025	Education and Information Technologies	0	10.1007/s10639-025-13740-0	https://www.scopus.com/inward/record.uri?eid=2-s2.0-105014893753&doi=10.1007%2Fs10639-025-13740-0&partnerID=40&md5=f12788a1d928bbf51ba2fdd722fc2690	Johannes Kepler University Linz, Linz, Austria; Johannes Kepler University Linz, Linz, Austria; Universität Wien, Vienna, Austria; Johannes Kepler University Linz, Linz, Austria	Weinhandl, Robert, Department of STEM Education, Johannes Kepler University Linz, Linz, Austria, School of Education, Johannes Kepler University Linz, Linz, Austria; Helm, Christoph, School of Education, Johannes Kepler University Linz, Linz, Austria; Anđić, Branko, Universität Wien, Vienna, Austria; Große, Cornelia S., School of Education, Johannes Kepler University Linz, Linz, Austria	The rapid advancement in digital technologies has prompted educational reforms globally. The present study examines the decisive factors that impact mathematics teachers’ integration of digital technologies within a one-to-one digital learning environment. Using the Unified Theory of Acceptance and Use of Technology (UTAUT) as a guiding framework, our research intends to identify predictors that …	Mathematics teachers; One-to-one digital learning environment; Structural equation modelling; Unified theory of acceptance and use of technology
Kondrateva, G.; Baudier, P.; Ammi, C.	Kondrateva, Galina (57216362419); Baudier, Patricia (57191991393); Ammi, Chantal (55952413000)	57216362419; 57191991393; 55952413000	Avatars and metaverse in the professional sphere: experiment to understand user behavior	2025	Journal of Enterprise Information Management	0	10.1108/JEIM-10-2024-0548	https://www.scopus.com/inward/record.uri?eid=2-s2.0-105014868864&doi=10.1108%2FJEIM-10-2024-0548&partnerID=40&md5=ae6f9f40dd47cfa0ef64e10c3a47347e	PSB Paris School of Business, Paris, France; EM Normandie, Le Havre, France; Institut Mines-Télécom Business School, Evry, France	Kondrateva, Galina, PSB Paris School of Business, Paris, France; Baudier, Patricia, EM Normandie, Le Havre, France; Ammi, Chantal, Institut Mines-Télécom Business School, Evry, France	Purpose Virtual worlds have undergone considerable technological advances in recent years, from the personalization of avatars to the enrichment of haptic technologies, enabling a ten-fold increase in the sensory characteristics of the environment in which individuals are immersed. The metaverse is used in various fields, ranging from aerospace and healthcare to employee and student training. Thi…	Acceptability; Avatar; Haptics; Metaverse; Personalization; Virtual office; Virtual workspace
Balogun, M.; Akodu, B.; Olubodun, T.; Yesufu, V.; Chima-Oduko, A.; Oderinu, O.; Shoemaker, D.	Balogun, Mobolanle Rasheedat (36970438800); Akodu, Babatunde Abdulmajeed (56098562300); Olubodun, Tope (57190128759); Yesufu, Victoria Oluwasola (57208882656); Chima-Oduko, Anirejuoritse Alero (59898149000); Oderinu, Olabisi Hajarat (19638965200); Shoemaker, Diane (58243507900)	36970438800; 56098562300; 57190128759; 57208882656; 59898149000; 19638965200; 58243507900	Acceptability, facilitators and barriers to video-based learning at a community health offifficers’ training school in Nigeria	2025	Health Professions Education	0	10.55890/2452-3011.1342	https://www.scopus.com/inward/record.uri?eid=2-s2.0-105014540567&doi=10.55890%2F2452-3011.1342&partnerID=40&md5=149f9c16f2dcd951e9914f2b0423221e	College of Medicine, University of Lagos, Lagos, Nigeria; Lagos University Teaching Hospital, Lagos, Nigeria; Federal Medical Center Abeokuta, Abeokuta, Nigeria; University of the West of England, Bristol, United Kingdom; College of Medicine, University of Lagos, Lagos, Nigeria; Foundation for Advancement of International Medical Education and Research, Philadelphia, United States	Balogun, Mobolanle Rasheedat, Department of Community Health and Primary Care, College of Medicine, University of Lagos, Lagos, Nigeria, Department of Community Health, Lagos University Teaching Hospital, Lagos, Nigeria; Akodu, Babatunde Abdulmajeed, Department of Community Health and Primary Care, College of Medicine, University of Lagos, Lagos, Nigeria; Olubodun, Tope, Department of Community M…	Purpose: This study was conducted to assess the acceptability, facilitators and barriers to video-based learning (VBL) among community health officers (CHOs)-in-training and tutors in a Nigerian school, prior to the introduction of a video-based curriculum. Methods: This was a mixed-methods, cross-sectional study conducted among CHOs and tutors at the CHO training school of the Lagos University T…	Acceptability; Community health officers; Facilitators and barriers; Nigeria; Video-based learning
Peng, K.; DeWitt, D.; Wong, S.Y.	Peng, Kun (59968657100); DeWitt, Dorothy (36543570800); Wong, Seng Yue (57203156957)	59968657100; 36543570800; 57203156957	Factors Influencing Active Online Learning in Virtual Live-Streaming: An Empirical Analysis of Chinese College Students	2025	Eurasian Journal of Educational Research	0	10.14689/ejer.2025.115.10	https://www.scopus.com/inward/record.uri?eid=2-s2.0-105014101936&doi=10.14689%2Fejer.2025.115.10&partnerID=40&md5=fbc500c44962babe693810fcf7b52db5	Universiti Malaya, Kuala Lumpur, Malaysia; Universiti Malaya, Kuala Lumpur, Malaysia	Peng, Kun, Department of Curriculum and Instructional Technology, Universiti Malaya, Kuala Lumpur, Malaysia; DeWitt, Dorothy, Department of Curriculum and Instructional Technology, Universiti Malaya, Kuala Lumpur, Malaysia; Wong, Seng Yue, Universiti Malaya, Kuala Lumpur, Malaysia	Objective: This research investigates the determinants that affect college students' engagement in active online learning within the context of virtual live-streaming platforms in China. The study specifically explores how core components—including the virtual live-streaming environment, the characteristics of the virtual presenter (avatar), content quality, and real-time interactivity—influence …	Active Online Learning; College Students; SOR; TAM; Virtual Live-Streaming
Altaf, B.; Billington, S.L.	Altaf, Basma (57470919600); Billington, Sarah L. (7006775408)	57470919600; 7006775408	Biophilic Design Interventions for Indoor Environments: Exploring Nature Connectedness, Well-being, and Public Acceptance Through a Within-subjects Experiment	2025	Environment and Behavior	0	10.1177/00139165251347579	https://www.scopus.com/inward/record.uri?eid=2-s2.0-105013364864&doi=10.1177%2F00139165251347579&partnerID=40&md5=fc1e2a7854aaf4f95d94c30d251f6fba	Stanford University, Stanford, United States	Altaf, Basma, Stanford University, Stanford, United States; Billington, Sarah L., Stanford University, Stanford, United States	The need for humans to connect with nature, known as biophilia, is well-established. Despite the proven benefits of nature exposure, modern indoor living often disconnects individuals from nature, particularly in windowless spaces. This disconnect has led to the development of biophilic design interventions aimed at integrating nature into built environments to enhance occupant well-being and con…	biophilic design; indoor design interventions; nature connectedness; occupant well-being
Biancone, P.; Brescia, V.; Oppioli, M.; Degregori, G.	Biancone, Paolo Pietro (57044697000); Brescia, Valerio (57201307361); Oppioli, Michele (58337146100); Degregori, Ginevra (58198067800)	57044697000; 57201307361; 58337146100; 58198067800	Harnessing Blockchain for Sustainable Business Strategy: A Case Study on Enhancing Accounting Practices	2025	Business Strategy and the Environment	0	10.1002/bse.70137	https://www.scopus.com/inward/record.uri?eid=2-s2.0-105012965878&doi=10.1002%2Fbse.70137&partnerID=40&md5=731661f88b421bd29f33b1c88e5b9326	Università degli Studi di Torino, Turin, Italy; Università degli Studi di Milano, Milan, Italy	Biancone, Paolo Pietro, Dipartimento di Management ‘Valter Cantino’, Università degli Studi di Torino, Turin, Italy; Brescia, Valerio, Department of Economics, Università degli Studi di Milano, Milan, Italy; Oppioli, Michele, Dipartimento di Management ‘Valter Cantino’, Università degli Studi di Torino, Turin, Italy; Degregori, Ginevra, Dipartimento di Management ‘Valter Cantino’, Università degl…	This study explores the practical application of blockchain technology in accounting through a single case study of TLAB SCF, an Italian financial consulting firm actively involved in national and European digital innovation initiatives. The research adopts the technology acceptance model to investigate how perceived usefulness and perceived ease of use shape blockchain adoption in accounting pra…	blockchain; environment management; sustainability; sustainable management
Bai, Z.; Gao, G.; Zhao, L.; Wang, J.	Bai, Zhongxian (57215859682); Gao, Gan (60034343200); Zhao, Lei (58204814800); Wang, Jiamei (60033584400)	57215859682; 60034343200; 58204814800; 60033584400	Determinants of continued use willingness for library smart services: Evidence from university libraries in China	2025	Information Development	0	10.1177/02666669251360369	https://www.scopus.com/inward/record.uri?eid=2-s2.0-105012891877&doi=10.1177%2F02666669251360369&partnerID=40&md5=3bd22d50bbb710dd69d88107b562e221	Zhejiang University of Media and Communications, Hangzhou, China; Zhejiang University of Media and Communications, Hangzhou, China; Zhejiang University of Media and Communications, Hangzhou, China	Bai, Zhongxian, Information Technology Center, Zhejiang University of Media and Communications, Hangzhou, China; Gao, Gan, School of Journalism and Communication, Zhejiang University of Media and Communications, Hangzhou, China; Zhao, Lei, School of Publishing, Zhejiang University of Media and Communications, Hangzhou, China; Wang, Jiamei, School of Journalism and Communication, Zhejiang Universi…	University libraries are undergoing critical smart transformations to provide accurate, convenient, and efficient services through smart technology. However, prior studies on determinants of university library smart services continued use willingness (CUW) predominantly examined isolated dimensions without proposing comprehensive models that integrate system level, individual user, and external e…	continued use willingness; influence factors; smart services; university library; user behavior
Chu, P.Q.; Chowdhury, R.; Thu, L.T.T.	Chu, Phe Quang (59657044100); Chowdhury, Raqib (35175634200); Thu, Le Thi Thanh (60020111700)	59657044100; 35175634200; 60020111700	Factors affecting EFL students’ acceptance of blended learning for writing: examining the mediating effect of self-efficacy and writing performance	2025	Cogent Education	0	10.1080/2331186X.2025.2538325	https://www.scopus.com/inward/record.uri?eid=2-s2.0-105012031490&doi=10.1080%2F2331186X.2025.2538325&partnerID=40&md5=022ef58630d388f9bd28d8a9655d22f1	Đại học Mở Thành phố Hồ Chí Minh, Ho Chi Minh City, Viet Nam; University of Finance–Marketing, Ho Chi Minh City, Viet Nam; Monash University, Melbourne, Australia	Chu, Phe Quang, Đại học Mở Thành phố Hồ Chí Minh, Ho Chi Minh City, Viet Nam, University of Finance–Marketing, Ho Chi Minh City, Viet Nam; Chowdhury, Raqib, Monash University, Melbourne, Australia; Thu, Le Thi Thanh, Đại học Mở Thành phố Hồ Chí Minh, Ho Chi Minh City, Viet Nam	Despite research on the effects of BL on English writing, there remains a gap in understanding the factors affecting students’ acceptance of blended learning (BL) for English writing, especially examining the mediating roles of self-efficacy and writing performance. In response, the study was designed on Bandura’s social cognitive learning theory and Venkatesh et al.’s unified theory of acceptanc…	Blended learning (BL); Education Policy & Politics; English as a foreign language (EFL); Higher Education; School Leadership, Management & Administration; social cognitive learning theory; UTAUT2
Aljaradat, A.; Shukla, S.K.	Aljaradat, Aya (60013946000); Shukla, Sandeep Kumar (7202528532)	60013946000; 7202528532	Trust and cybersecurity in digital payment adoption: socioeconomic insights from India	2025	Journal of Business and Socio-economic Development	0	10.1108/JBSED-04-2025-0119	https://www.scopus.com/inward/record.uri?eid=2-s2.0-105011610274&doi=10.1108%2FJBSED-04-2025-0119&partnerID=40&md5=6c260062ae0f146c8540b7840cb7337b	Indian Institute of Technology Kanpur, Kanpur, India	Aljaradat, Aya, Indian Institute of Technology Kanpur, Kanpur, India; Shukla, Sandeep Kumar, Indian Institute of Technology Kanpur, Kanpur, India	Purpose – This study examines the behavioral and contextual determinants influencing digital payment trust and perceived cybersecurity (DPTS) in India, focusing on the roles of ease of use, perceived benefits, social influence and grievance redressal mechanisms. It further explores how DPTS, along with ease of use and perceived benefits, affects actual digital payment usage (DPU) and investigates…	Cybercrime; Cybersecurity; Digital payments; Digitalization; India; SEM; Trust
			Investigating farmers’ adoption of mobile Agri-Tech: A TAM-Based study of KaseChar in Eastern Thailand	2025	Global Transitions	0	10.1016/j.glt.2025.07.003	https://www.scopus.com/inward/record.uri?eid=2-s2.0-105011252251&doi=10.1016%2Fj.glt.2025.07.003&partnerID=40&md5=e60ffba0d50300d7d0c99b73148280f9	Sasin School of Management, Bangkok, Bangkok, Thailand; Asian Institute of Technology Thailand, Khlong Luang, Thailand; Asian Institute of Technology Thailand, Khlong Luang, Thailand	null, null, Sasin School of Management, Bangkok, Bangkok, Thailand, Natural Resources Management, Asian Institute of Technology Thailand, Khlong Luang, Thailand; Sasaki, Nophea K., Sasin School of Management, Bangkok, Bangkok, Thailand, Natural Resources Management, Asian Institute of Technology Thailand, Khlong Luang, Thailand; Tsusaka, Takuji W., Natural Resources Management, Asian Institute of…	Addressing agricultural waste through digital innovation is vital for mitigating environmental harm and supporting sustainable farming. This study examines the adoption of KaseChar, a mobile application designed to reduce open-field burning and promote agriwaste management among Participatory Guarantee System (PGS) farmers in Chachoengsao Province, Eastern Thailand. Using the Technology Acceptanc…	Agricultural waste management; KaseChar; Mobile app; Technology acceptance model; Technology adoption	agricultural waste; agricultural worker; Article; behavioral intention; experimental therapy; exploratory factor analysis; female; human; information processing; infrastructure; kaseChar prototype; labor intensity; male; reading; socioeconomics; technology acceptance model; waste management
Karimi, F.; Marzban, E.; Dahlberg, U.	Karimi, Farid (56909744800); Marzban, Ehsan (57218099981); Dahlberg, Ulrika (60001086100)	56909744800; 57218099981; 60001086100	Navigating the future of carbon capture and storage technology: the interplay of social acceptability and political development	2025	Journal of Integrative Environmental Sciences	0	10.1080/1943815X.2025.2529796	https://www.scopus.com/inward/record.uri?eid=2-s2.0-105010959466&doi=10.1080%2F1943815X.2025.2529796&partnerID=40&md5=4c5d5388faadec4bb72a40d8ac391e13	University of Jyväskylä, Jyvaskyla, Finland; Novia University of Applied Science, Raseborg, Finland	Karimi, Farid, Department of Social Sciences and Philosophy, University of Jyväskylä, Jyvaskyla, Finland; Marzban, Ehsan, Department of Social Sciences and Philosophy, University of Jyväskylä, Jyvaskyla, Finland; Dahlberg, Ulrika, Faculty of Bioeconomy, Novia University of Applied Science, Raseborg, Finland	Carbon Capture Utilisation and Storage (CC(U)S) technology faces both technical and non-technical challenges that significantly impact its large-scale deployment. This study focuses on socio-political challenges, particularly in the context of recent developments in Europe, such as the Russian invasion of Ukraine. This research is based on an extensive literature review, a stakeholders’ workshop,…	CCS; energy security; scenarios; social acceptability; social acceptance
Mao, S.; Lee, J.J.; Baig, F.; Abdel-Aty, M.; Islam, M.R.; Kim, Y.H.	Mao, Suyi (57215542503); Lee, Jaeyoung Jay (55599484000); Baig, Farrukh (57222321023); Abdel-Aty, M. A. (7006423551); Islam, Md Rakibul (57209553845); Kim, Yonghoon (59667002400)	57215542503; 55599484000; 57222321023; 7006423551; 57209553845; 59667002400	Examining the Adoption of Autonomous Vehicles in China, Considering Factors Related to Human Behavior, Automation, and the Environment	2025	International Journal of Human-Computer Interaction	0	10.1080/10447318.2025.2526596	https://www.scopus.com/inward/record.uri?eid=2-s2.0-105010682231&doi=10.1080%2F10447318.2025.2526596&partnerID=40&md5=06ff15ddf8361df071c576290d1407d3	Central South University, Changsha, China; Politecnico di Torino, Turin, Italy; University of Management and Technology Lahore, Lahore, Pakistan; College of Engineering and Computer Science, Orlando, United States; University of Windsor, Windsor, Canada	Mao, Suyi, School of Traffic & Transportation Engineering, Central South University, Changsha, China, Department of Environment, Politecnico di Torino, Turin, Italy; Lee, Jaeyoung Jay, School of Traffic & Transportation Engineering, Central South University, Changsha, China; Baig, Farrukh, Department of City and Regional Planning, University of Management and Technology Lahore, Lahore, Pakistan; …	Despite the growing popularity of autonomous vehicles (AVs), public acceptance of AV technologies remains uncertain. This study aims to explore how user demographics, human-related factors, and environmental factors influence people's decisions to adopt three distinct AV types: general AVs, shared AVs, and AVs with a human-shaped dummy driver. 765 valid responses were gathered via a questionnaire…	Autonomous vehicle; behavioral intentions; probit; public adoption; survey questionnaire	Behavioral research; Random variables; Surveying; Autonomous vehicle technologies; Autonomous Vehicles; Behavioral intention; Human behaviors; Probit; Public acceptance; Public adoption; Random parameters; Related factors; Survey questionnaire; Autonomous vehicles
Darmawan, H.; Perdanakusuma, A.R.; Hariyanti, U.	Darmawan, Hendra (59975770200); Perdanakusuma, Andi Reza (57329848100); Hariyanti, Uun (57220130615)	59975770200; 57329848100; 57220130615	The Acceptance Analysis on the Use of Beam E-Scooter Sharing Applications in the Public Campus Environment with a Modification of the UTAUT2 Model	2025	International Journal on Advanced Science, Engineering and Information Technology	0	10.18517/ijaseit.15.3.20699	https://www.scopus.com/inward/record.uri?eid=2-s2.0-105009852892&doi=10.18517%2Fijaseit.15.3.20699&partnerID=40&md5=918b8bbe3aec1cc285cf98b410a7e5cb	Brawijaya University, Malang, Indonesia	Darmawan, Hendra, Brawijaya University, Malang, Indonesia; Perdanakusuma, Andi Reza, Brawijaya University, Malang, Indonesia; Hariyanti, Uun, Brawijaya University, Malang, Indonesia	Micro-mobility, particularly e-scooter services, is becoming increasingly popular on campus as an environmentally friendly and efficient transportation solution. The Beam Mobility application, as a provider of e-scooter services, enables users to rent vehicles through a mobile app. As urban campuses seek sustainable and cost-effective mobility solutions, understanding user behavior toward e-scoot…	beam mobility application; e-scooter; Micro-mobility; PLS-SEM; technology acceptance; UTAUT2
Kasuk, T.; Leoste, J.; Virkus, S.	Kasuk, Tiina (58034851700); Leoste, Janika (57203846268); Virkus, Sirje (6507680734)	58034851700; 57203846268; 6507680734	Enhancing synchronous hybrid learning with telepresence robots: a PEPCII pedagogical design model for remote and onsite student engagement	2025	Frontiers in Education	0	10.3389/feduc.2025.1554065	https://www.scopus.com/inward/record.uri?eid=2-s2.0-105009851332&doi=10.3389%2Ffeduc.2025.1554065&partnerID=40&md5=8e4f42f3e1edc3ea247d55d81081aabe	Tallinna Tehnikaülikool, Tallinn, Estonia; Tallinna Ülikool, Tallinn, Estonia; Tallinna Ülikool, Tallinn, Estonia	Kasuk, Tiina, IT College, Tallinna Tehnikaülikool, Tallinn, Estonia; Leoste, Janika, IT College, Tallinna Tehnikaülikool, Tallinn, Estonia, School of Educational Sciences, Tallinna Ülikool, Tallinn, Estonia; Virkus, Sirje, School of Digital Technologies, Tallinna Ülikool, Tallinn, Estonia	Introduction: The aim of this article is to provide a report on the development of a pedagogical design model for the effective adoption of telepresence robots (TPRs) in synchronous hybrid learning settings. Methods: Following the design thinking approach, we conducted three qualitative studies. In the first study, we examined the needs of and opportunities for using TPRs in education as well as …	pedagogical design model; social presence; synchronous hybrid learning; technology acceptance; telepresence robot
Al Jamali, S.; Abdalla, S.	Al Jamali, Sana (58210927700); Abdalla, Suliman Zakaria Suliman (57196772040)	58210927700; 57196772040	Behavioral Determinants of AI-Driven Arabic Language Learning: Insights from the Extended UTAUT2 Model	2025	Educational Process: International Journal	1	10.22521/edupij.2025.16.282	https://www.scopus.com/inward/record.uri?eid=2-s2.0-105009642998&doi=10.22521%2Fedupij.2025.16.282&partnerID=40&md5=76284233ccf37e69a38a4b1ee702506f	Sultan Qaboos University, Muscat, Oman; Sultan Qaboos University, Muscat, Oman	Al Jamali, Sana, Department of Arabic Language and Literature, Sultan Qaboos University, Muscat, Oman; Abdalla, Suliman Zakaria Suliman, Sultan Qaboos University, Muscat, Oman	Background/purpose. Artificial Intelligence (AI) is transforming education through adaptive learning systems, intelligent tutoring, and personalized instruction. Although AI has become increasingly prominent in language education, its specific impact on enhancing Arabic proficiency has not been adequately explored, especially in terms of student engagement, linguistic development, and sustained a…	AI-assisted language learning; Arabic proficiency; ordinal logistic regression; UTAUT2
Polat, H.; Tas, N.; Yıldırım, Ö.	Polat, Hamza (56257182800); Tas, Nurullah (57947197600); Yıldırım, Önder (59970590400)	56257182800; 57947197600; 59970590400	Multimedia learning: current themes, trends and future directions	2025	New Review of Hypermedia and Multimedia	0	10.1080/13614568.2025.2522104	https://www.scopus.com/inward/record.uri?eid=2-s2.0-105009490682&doi=10.1080%2F13614568.2025.2522104&partnerID=40&md5=eb6e357bd602caf8cd7f7d5ba791a89e	Atatürk Üniversitesi, Erzurum, Turkey; Atatürk Üniversitesi, Erzurum, Turkey	Polat, Hamza, Department of Information Sciences and Technologies, Atatürk Üniversitesi, Erzurum, Turkey; Tas, Nurullah, Department of Information Sciences and Technologies, Atatürk Üniversitesi, Erzurum, Turkey; Yıldırım, Önder, Department of Artificial Intelligence and Machine Learning, Atatürk Üniversitesi, Erzurum, Turkey	Multimedia Learning (ML) has been continuously developing in both research and practice. Many researchers have introduced several research dimensions of ML. However, the number of studies that provide a holistic perspective on ML is quite limited. This study aims to identify current issues, gaps, and future research directions in multimedia learning. A bibliometric analysis was used to identify f…	Bibliometric mapping analysis; Multimedia applications; Multimedia instruction; Multimedia learning	Computer aided instruction; E-learning; Educational technology; Engineering education; Multimedia systems; Social aspects; 'current; Bibliometric; Bibliometric mapping analyze; Bibliometrics analysis; Future research directions; Holistic perspectives; Mapping analysis; Multi-media learning; Multimedia applications; Multimedia instruction; Medical education
Đurđević, N.; Paunović, I.; Bogdanović, Z.; Labus, A.; Mamula, T.	Đurđević, Nataša (59965803400); Paunović, Ivan (57189213729); Bogdanović, Zorica M. (19933678200); Labus, Aleksandra B. (55027504900); Mamula, Tatjana (57462061700)	59965803400; 57189213729; 19933678200; 55027504900; 57462061700	Differences between foreign and domestic senior managers in retail IoT adoption	2025	International Journal of Retail and Distribution Management	0	10.1108/IJRDM-06-2024-0309	https://www.scopus.com/inward/record.uri?eid=2-s2.0-105009384835&doi=10.1108%2FIJRDM-06-2024-0309&partnerID=40&md5=d632b865e0017235b8b47d8b7772e7ad	University of Belgrade, Belgrade, Serbia; Fachhochschule Bonn-Rhein-Sieg, Sankt Augustin, Germany; University of Belgrade, Belgrade, Serbia	Đurđević, Nataša, University of Belgrade, Belgrade, Serbia; Paunović, Ivan, Fachhochschule Bonn-Rhein-Sieg, Sankt Augustin, Germany; Bogdanović, Zorica M., Faculty of Organizational Sciences, University of Belgrade, Belgrade, Serbia; Labus, Aleksandra B., Faculty of Organizational Sciences, University of Belgrade, Belgrade, Serbia; Mamula, Tatjana, University of Belgrade, Belgrade, Serbia	Purpose: The study uses the extended Unified Theory of Acceptance and Use of Technology (UTAUT2) model to explore senior managers' acceptance of Internet of Things (IoT) technologies in a brick-and-mortar retail environment in an emerging market. Design/methodology/approach: Data was collected from 28 senior retail business managers in Serbia. The research employs fuzzy-set Qualitative Comparativ…	fsQCA; Industry 4.0; Internet of things; IoT; Smart retail; Technology acceptance; UTAUT2
Zhang, Y.L.	Zhang, Yuxin Lorraine (59964233100)	59964233100	PREDICTING TEACHERS’ INTENTIONS FOR AIGC INTEGRATION IN PRESCHOOL EDUCATION: A HYBRID SEM-ANN APPROACH	2025	Journal of Information Technology Education: Research	0	10.28945/5502	https://www.scopus.com/inward/record.uri?eid=2-s2.0-105009141634&doi=10.28945%2F5502&partnerID=40&md5=8117ec9c85bed47fcd71cc8fb71aca61	Universiti Malaya, Kuala Lumpur, Malaysia	Zhang, Yuxin Lorraine, Universiti Malaya, Kuala Lumpur, Malaysia	Aim/Purpose This study investigates the key factors influencing preschool teachers’ sustained use of Artificial Intelligence-Generated Content (AIGC) technology in educational settings. While prior research has extensively examined initial adoption, little attention has been given to understanding the continuous intention of preschool teachers with AIGC. To bridge this gap, this study integrates …	AI-generated content (AIGC); artificial neural networks (ANN); preschool education; structural equation modeling (SEM)
Wang, X.; Li, M.; Yao, Y.; Zhu, X.	Wang, Xiang (58098164300); Li, Mingxing (59963670900); Yao, Yu (59651203400); Zhu, Xiaoyang (57909209900)	58098164300; 59963670900; 59651203400; 57909209900	A Study of Factors Influencing Chinese Design Students’ Adoption of AIGC Tools	2025	IEEE Access	0	10.1109/ACCESS.2025.3582599	https://www.scopus.com/inward/record.uri?eid=2-s2.0-105009073552&doi=10.1109%2FACCESS.2025.3582599&partnerID=40&md5=19a1d8c08b588248a49d1257a1fce1c7	Nanjing Institute of Technology, Nanjing, China; Shanghai University, Shanghai, China; Hongik University, Seoul, South Korea; Sanming University, Sanming, China	Wang, Xiang, Institute of Art and Design, Nanjing Institute of Technology, Nanjing, China; Li, Mingxing, Industrial Design Department, Shanghai University, Shanghai, China; Yao, Yu, Department of Design and Craft, Hongik University, Seoul, South Korea; Zhu, Xiaoyang, School of Art and Design, Sanming University, Sanming, China	As a critical factor in determining a product’s success, users’ willingness to adopt artificial intelligence-generated content (AIGC) tools is a key driver for their sustainable development. As a new productivity tool, AIGC tool adoption by design students is influenced by various factors. However, there is a lack of systematic research on this topic in the academic community, which hinders the s…	Artificial intelligence; educational technology; generative models; human computer interaction; user interfaces	Artificial intelligence; Design; Engineering education; Students; Sustainable development; Academic community; Critical factors; Integrating technology; Performance expectations; Perspective models; Productivity tools; Systematic research; Task technology fit; Task-technology fit models; The unified theory of acceptance and use of technology(UTAUT); Tools
Qu, M.	Qu, Mingjing (59983259600)	59983259600	A Qualitative Insights of AI Sleep Pods for Stress Relief: Boosting Passenger Well-Being in Chinese Airports	2025	International Journal of Technology and Human Interaction	0	10.4018/IJTHI.381094	https://www.scopus.com/inward/record.uri?eid=2-s2.0-105008800008&doi=10.4018%2FIJTHI.381094&partnerID=40&md5=3935694afc3cb65fb72c7d1cd643aa4a	Xi'an International University, Xi'an, China	Qu, Mingjing, Xi'an International University, Xi'an, China	This qualitative study explores the effect of artificial intelligence (AI)-managed sleep pods on passenger stress and satisfaction in Chinese airports. Thirty interviews at Xi'an International Airport revealed that personalization, comfort, and privacy were significant qualities to possess. The findings indicate decreased stress, increased well-being, and the crucial role of cultural acceptance a…	AI-Managed Sleep Pods; Airport Hospitality; Grounded Theory; Passenger Satisfaction; Qualitative Methodology; Stress Reduction	Airport passenger transportation; Artificial intelligence; Sleep research; Stress relief; Airport hospitality; Artificial intelligence-managed sleep pod; Grounded theory; International airport; Passenger satisfaction; Personalizations; Qualitative methodologies; Qualitative study; Stress reduction; Well being; Airports
Alvarez, J.I.; Angeles, J.R.	Alvarez, Joel I. (59420441800); Angeles, Jermil R. (59958412700)	59420441800; 59958412700	Khanmigo in the Virtual Classroom: A Strategic Evaluation through SWOT and Acceptability Analysis	2025	Educational Process: International Journal	0	10.22521/edupij.2025.16.272	https://www.scopus.com/inward/record.uri?eid=2-s2.0-105008787307&doi=10.22521%2Fedupij.2025.16.272&partnerID=40&md5=bedfbc11104118eccb25e67ced01ab9c	Nueva Ecija University of Science and Technology (NEUST), Cabanatuan, Philippines	Alvarez, Joel I., College of Education, Nueva Ecija University of Science and Technology (NEUST), Cabanatuan, Philippines; Angeles, Jermil R., College of Education, Nueva Ecija University of Science and Technology (NEUST), Cabanatuan, Philippines	Background/purpose. This study examines students' perspectives and acceptance of Khanmigo, an AI-driven educational platform, regarding personalized learning, diversity, and participation. As artificial intelligence becomes more integrated into educational settings, it is essential to comprehend students' perceptions and acceptance of these technologies. The main objective is to analyze how perce…	Artificial Intelligence; Education; Personalized Learning; Student Perception; Technology Acceptance
Akter, H.; Ahmed, W.	Akter, Habiba (57215214417); Ahmed, Waqas (57209610354)	57215214417; 57209610354	Reevaluating the UTAUT framework in workforce MOOC adoption	2025	Journal of Workplace Learning	0	10.1108/JWL-10-2024-0247	https://www.scopus.com/inward/record.uri?eid=2-s2.0-105008460211&doi=10.1108%2FJWL-10-2024-0247&partnerID=40&md5=827b92922e47f91174054ae764c82e43	Universiti Kuala Lumpur, Kuala Lumpur, Malaysia; KFUPM Business School, Dhahran, Saudi Arabia	Akter, Habiba, School of Business, Universiti Kuala Lumpur, Kuala Lumpur, Malaysia; Ahmed, Waqas, KFUPM Business School, Dhahran, Saudi Arabia	Purpose: The unified theory of acceptance and use of technology (UTAUT) model is increasingly accepted as a strong framework for understanding technology adoption behavior. As distance learning programs, particularly Massive Open Online Courses (MOOCs), gain popularity in corporate environments, their potential to increase employees’ skills development has attracted significant interest. In respo…	Employee learning; Learning and development; Learning behavior; Massive open online courses (MOOCs); MOOCs; Multigroup analysis; PLS-SEM; UTAUT model
Al-Awamleh, H.K.; Omoush, M.M.; Ahmed, R.T.; Assaf, N.; AlQudah, M.Z.; Samara, H.	Al-Awamleh, Hasan Khaled (57216393200); Omoush, Majd Mohammad (57216992764); Ahmed, Rafea Talab (59948995800); Assaf, Nasser Sobhi (58551969900); AlQudah, Mohammad Zakaria (57223976973); Samara, Husni Hasan (58181385000)	57216393200; 57216992764; 59948995800; 58551969900; 57223976973; 58181385000	Innovation in energy management: mapping knowledge development and technological change	2025	International Journal of Energy Sector Management	3	10.1108/IJESM-03-2025-0016	https://www.scopus.com/inward/record.uri?eid=2-s2.0-105008299534&doi=10.1108%2FIJESM-03-2025-0016&partnerID=40&md5=e6f8b07c5f10e9815d4d8854a01bc75d	Al-Balqa Applied University, Salt, Jordan; Tafila Technical University, Tafila, Jordan; Northern Technical University, Mosul, Iraq; Zarqa University, Zarqa, Jordan; Universitat de València, Valencia, Spain; Putra Business School, Serdang, Malaysia	Al-Awamleh, Hasan Khaled, Business Department, Al-Balqa Applied University, Salt, Jordan; Omoush, Majd Mohammad, Department of Business Administration, Tafila Technical University, Tafila, Jordan; Ahmed, Rafea Talab, Department of Strategic Management, Northern Technical University, Mosul, Iraq; Assaf, Nasser Sobhi, Business Department, Zarqa University, Zarqa, Jordan; AlQudah, Mohammad Zakaria, …	Purpose: This study aims to explore mechanisms that drive renewable energy transitions; identify key factors such as technology, politics and intermediaries; and at the same time assess the role of demographic factors and Environmental, Social and Governance (ESG) considerations in forming sustainable energy results. Design/methodology/approach: Bibliometric analysis of 495 articles from the Web …	and Governance); Bibliometrics; ESG (Environmental; Innovation networks; Policy frameworks; Renewable energy transitions; Social; Technological innovation	Energy policy; Energy transition; Environmental technology; Knowledge management; Population statistics; Renewable energy; Sustainable development; And governance); Bibliometric; Energy transitions; Environmental, social and governance (environmental; Innovation network; Policy framework; Renewable energies; Renewable energy transition; Social; Technological innovation; Consumer behavior
Hakeem, M.J.; Sulphey, M.M.	Hakeem, M. J. (58534612200); Sulphey, M. M. (57163740200)	58534612200; 57163740200	An evaluation of factors affecting the acceptance of smart city ICT services in India	2025	Public Administration and Policy	0	10.1108/PAP-07-2024-0114	https://www.scopus.com/inward/record.uri?eid=2-s2.0-105008251054&doi=10.1108%2FPAP-07-2024-0114&partnerID=40&md5=2b3a6deb49ce0846cddd1392c30b6b36	University of Kerala, Thiruvananthapuram, India; Prince Sattam Bin Abdulaziz University, Al Kharj, Saudi Arabia	Hakeem, M. J., Department of Political Science, University of Kerala, Thiruvananthapuram, India; Sulphey, M. M., College of Business Administration, Prince Sattam Bin Abdulaziz University, Al Kharj, Saudi Arabia	Purpose: Information and communication technologies (ICTs) are essential to city administration, improving quality of life, promoting sustainability, and fostering innovation. The success of smart city projects depends on citizens’ acceptance. This study evaluates the factors influencing citizens’ acceptance of smart city services in India. Design/methodology/approach: Based on the literature rev…	Citizen attitude; India; Self-efficacy; Smart city service; Trust in government; Trust in technology
Du, M.; Li, X.; Wang, X.; Wang, Y.; Xu, C.	Du, Mingyue (58564398900); Li, Xinyi (59941112800); Wang, Xingwei (58088885400); Wang, Yidi (57201996853); Xu, Chunming (59940801300)	58564398900; 59941112800; 58088885400; 57201996853; 59940801300	Exploring adolescents’ acceptance of AI in environmental education: integrating the unified theory of acceptance and use of technology with the 21st century skills framework	2025	Education and Information Technologies	0	10.1007/s10639-025-13643-0	https://www.scopus.com/inward/record.uri?eid=2-s2.0-105007926659&doi=10.1007%2Fs10639-025-13643-0&partnerID=40&md5=fb0b7878ef9b4d84c6707058f8217435	Hunan University, Changsha, China; Zhejiang Normal University, Jinhua, China; Tsinghua University, Beijing, China; China University of Petroleum-Beijing, Beijing, China	Du, Mingyue, Research Institute of Educational Science, Hunan University, Changsha, China; Li, Xinyi, College of Education, Zhejiang Normal University, Jinhua, China; Wang, Xingwei, School of Environment, Tsinghua University, Beijing, China; Wang, Yidi, State Key Laboratory of Petroleum Pollution Control, China University of Petroleum-Beijing, Beijing, China; Xu, Chunming, State Key Laboratory of…	The rapid advancement of Artificial Intelligence (AI) offers new perspectives for addressing global environmental challenges like climate change. However, its effective application relies on cultivating interdisciplinary talent with expertise in AI and environmental science. Therefore, motivating adolescents to apply AI in environmental protection is critical for achieving integrated progress in …	21st century skills framework; AI-assisted environmental protection curriculum; Behavioral intention; Unified theory of acceptance and use of technology
[truncated: 547 more rows]
